# Supplementary material for: 3DIV update for 2021: a comprehensive resource of 3D genome and 3D cancer genome
Source: Nucleic Acids Res. 2020 Nov 27;49(D1):D38–46. doi: 10.1093/nar/gkaa1078 (PMC7778885; doi:10.1093/nar/gkaa1078)
Supplement: gkaa1078_Supplemental_Files [file gkaa1078_supplemental_files.zip]

Archive with 4 entries (4 files):
- Kim_et_al_SupplFig_merged.pdf
- Kim_et_al_Supplmethod_Rev2.pdf
- TableS1.xlsx
- TableS2.xlsx
