# Supplementary material for: 3DIV update for 2021: a comprehensive resource of 3D genome and 3D cancer genome
Source: Nucleic Acids Res. 2020 Nov 27;49(D1):D38–46. doi: 10.1093/nar/gkaa1078 (PMC7778885; doi:10.1093/nar/gkaa1078)
Supplement: gkaa1078_Supplemental_Files [file gkaa1078_supplemental_files.zip › TableS1.xlsx]

## Sheet: Sheet1
Sample & Description	GEO Ids	Raw read counts	Properly aligned reads	Valid interaction reads	Sample type	Cancer type	ICGC Cancer type	Reference genome	Note
22Rv1 (prostate cancer cell line)	GSM3358191, GSM3358192	1160817606	827336464	435540431	cancer Hi-C	Prostate cancer	Prostate_Adenocarcinoma	hg38
293TRex-Flag-BRD4-NUT-HA, treat 1 μg/mL tetracycline for 8 hours	GSM3901271, GSM3901272	2038185812	1375543153	805027128	cancer Hi-C	Paired-normal	NA	hg38
786-M1A cell line (renal cancer cell line)	GSM2631393, GSM2631395	312761591	197915749	84268637	cancer Hi-C	Kidney cancer	Renal_Cell_Cancer	hg38
786-O cell line (renal cancer cell line)	GSM2631392, GSM2631394	406407667	255994015	95951889	cancer Hi-C	Kidney cancer	Renal_Cell_Cancer	hg38
A549 (lung cancer cell line)	GSM2827368, GSM2827369	251891733	168970500	130644353	cancer Hi-C	Lung cancer	Lung_Adenocarcinoma	hg38
ACHN (renal cell adenocarcinoma cell line)	GSM2827296, GSM2827297	318594372	186275752	124002469	cancer Hi-C	Kidney cancer	Renal_Cell_Cancer	hg38
BLaER (lymphoblastic leukemia cell line), CEBPA fused with the estrogen receptor (ER) hormone-binding domain	GSM4198745, GSM4198755	622131622	459031035	330061827	cancer Hi-C	Leukemia	Chronic_Lymphocytic_Leukemia	hg38
BLaER (lymphoblastic leukemia cell line), CEBPA fused with the estrogen receptor (ER) hormone-binding domain, induced 120hour	GSM4198752, GSM4198762	519515589	377089534	261362720	cancer Hi-C	Leukemia	Chronic_Lymphocytic_Leukemia	hg38
BLaER (lymphoblastic leukemia cell line), CEBPA fused with the estrogen receptor (ER) hormone-binding domain, induced 144hour	GSM4198753, GSM4198763	576709794	425268020	310290677	cancer Hi-C	Leukemia	Chronic_Lymphocytic_Leukemia	hg38
BLaER (lymphoblastic leukemia cell line), CEBPA fused with the estrogen receptor (ER) hormone-binding domain, induced 168hour	GSM4198754, GSM4198764	546596448	396780826	277109452	cancer Hi-C	Leukemia	Chronic_Lymphocytic_Leukemia	hg38
BLaER (lymphoblastic leukemia cell line), CEBPA fused with the estrogen receptor (ER) hormone-binding domain, induced 18hour	GSM4198747, GSM4198757	532594603	392497055	282295427	cancer Hi-C	Leukemia	Chronic_Lymphocytic_Leukemia	hg38
BLaER (lymphoblastic leukemia cell line), CEBPA fused with the estrogen receptor (ER) hormone-binding domain, induced 24hour	GSM4198748, GSM4198758	566734963	414177399	284885599	cancer Hi-C	Leukemia	Chronic_Lymphocytic_Leukemia	hg38
BLaER (lymphoblastic leukemia cell line), CEBPA fused with the estrogen receptor (ER) hormone-binding domain, induced 48hour	GSM4198749, GSM4198759	583502120	433365827	312042799	cancer Hi-C	Leukemia	Chronic_Lymphocytic_Leukemia	hg38
BLaER (lymphoblastic leukemia cell line), CEBPA fused with the estrogen receptor (ER) hormone-binding domain, induced 72hour	GSM4198750, GSM4198760	556616461	402980539	277968872	cancer Hi-C	Leukemia	Chronic_Lymphocytic_Leukemia	hg38
BLaER (lymphoblastic leukemia cell line), CEBPA fused with the estrogen receptor (ER) hormone-binding domain, induced 96hour	GSM4198751, GSM4198761	589211629	434980151	314192501	cancer Hi-C	Leukemia	Chronic_Lymphocytic_Leukemia	hg38
BLaER (lymphoblastic leukemia cell line), CEBPA fused with the estrogen receptor (ER) hormone-binding domain, induced 9hour	GSM4198746, GSM4198756	583026816	432495135	302453530	cancer Hi-C	Leukemia	Chronic_Lymphocytic_Leukemia	hg38
BLaER (lymphoblastic leukemia cell line), CTCF-auxin inducible degradation	GSM4198765	248644064	183405393	121304011	cancer Hi-C	Leukemia	Chronic_Lymphocytic_Leukemia	hg38
BLaER (lymphoblastic leukemia cell line), CTCF-auxin inducible degradation, treat AUX, 168hour	GSM4198769, GSM4198773	495575272	372849896	271838196	cancer Hi-C	Leukemia	Chronic_Lymphocytic_Leukemia	hg38
BLaER (lymphoblastic leukemia cell line), CTCF-auxin inducible degradation, treat AUX, 24hour	GSM4198767, GSM4198771	465865280	353386514	255131882	cancer Hi-C	Leukemia	Chronic_Lymphocytic_Leukemia	hg38
BLaER (lymphoblastic leukemia cell line), CTCF-auxin inducible degradation, treat DMSO, 168hour	GSM4198768, GSM4198772	479596495	361947852	265290366	cancer Hi-C	Leukemia	Chronic_Lymphocytic_Leukemia	hg38
BLaER (lymphoblastic leukemia cell line), CTCF-auxin inducible degradation, treat DMSO, 24hour	GSM4198766, GSM4198770	512188670	388419973	279641145	cancer Hi-C	Leukemia	Chronic_Lymphocytic_Leukemia	hg38
Caki2 (Renal cancer cell line)	GSM2827127, GSM2827128	323731060	230583858	117665509	cancer Hi-C	Kidney cancer	Renal_Cell_Cancer	hg38
CUTLL1 (T-ALL cell lines), 100nM THZ1 treat every 12h for 24h	GSM3967133, GSM3967134	488711488	320350523	196790125	cancer Hi-C	Lymphoma	Malignant_Lymphoma	hg38
CUTLL1 (T-ALL cell lines), 1μM DMSO treat every 12h for 72h treat, Arima	GSM3967131, GSM3967132	440148654	290573710	173621361	cancer Hi-C	Lymphoma	Malignant_Lymphoma	hg38
CUTLL1 (T-ALL cell lines), 1μM DMSO treat every 12h for 72h, HindIII	GSM3967126, GSM3967127	605798532	458322653	328317192	cancer Hi-C	Lymphoma	Malignant_Lymphoma	hg38
CUTLL1 (T-ALL cell lines), 1μM γSI treat every 12 h for 72h	GSM3967129, GSM3967130	567807660	429902058	317043468	cancer Hi-C	Lymphoma	Malignant_Lymphoma	hg38
DLD-1 (colorectal cancer cell line)	GSM2825476, GSM2825477	404191479	266737379	171908739	cancer Hi-C	Colorectal cancer	Colon_Adenocarcinoma	hg38
Early T-lineage progenitor acute lymphoblastic leukemia (ETP-ALL)	GSM3967122	276855502	189315287	113394948	cancer Hi-C	Leukemia	Acute_Myeloid_Leukemia	hg38
Early T-lineage progenitor acute lymphoblastic leukemia (ETP-ALL)	GSM3967123	316151698	159556782	107566067	cancer Hi-C	Leukemia	Acute_Myeloid_Leukemia	hg38
Early T-lineage progenitor acute lymphoblastic leukemia (ETP-ALL)	GSM3967124	309176594	194550254	131150618	cancer Hi-C	Leukemia	Acute_Myeloid_Leukemia	hg38
Early T-lineage progenitor acute lymphoblastic leukemia (ETP-ALL)	GSM3967125	266194234	160701593	109632441	cancer Hi-C	Leukemia	Acute_Myeloid_Leukemia	hg38
G-401 (kidney cancer cell line)	GSM2825105, GSM2825106	340927844	239661440	108648697	cancer Hi-C	Kidney cancer	Renal_Cell_Cancer	hg38
HCC1954 (Breast cancer cell line)	GSM3258551	307000648	192881233	123159628	cancer Hi-C	Breast cancer	Breast_Cancer	hg38
HCT-116 (colorectal cancer cell line), RAD21 alleles were tagged with an AID domain and a fluorescent mClover, 20min axin treat	GSM2809581, GSM2809582	14714658	10988465	8131952	cancer Hi-C	Colorectal cancer	Colon_Adenocarcinoma	hg38
HCT-116 (colorectal cancer cell line), RAD21 alleles were tagged with an AID domain and a fluorescent mClover, 40min axin treat	GSM2809583, GSM2809584	11741884	8822710	6881622	cancer Hi-C	Colorectal cancer	Colon_Adenocarcinoma	hg38
HCT-116 (colorectal cancer cell line), RAD21 alleles were tagged with an AID domain and a fluorescent mClover, 4hour axin treat	GSM2809587, GSM2809588	26087068	19586116	13958259	cancer Hi-C	Colorectal cancer	Colon_Adenocarcinoma	hg38
HCT-116 (colorectal cancer cell line), RAD21 alleles were tagged with an AID domain and a fluorescent mClover, 60min axin treat	GSM2809585, GSM2809586	12843505	9561702	6389052	cancer Hi-C	Colorectal cancer	Colon_Adenocarcinoma	hg38
HCT-116 (colorectal cancer cell line), RAD21 alleles were tagged with an AID domain and a fluorescent mClover, 6hour axin treat	GSM2809589, GSM2809590, GSM2809593, GSM2809594	25697370	19370308	12981860	cancer Hi-C	Colorectal cancer	Colon_Adenocarcinoma	hg38
HCT-116 (colorectal cancer cell line), RAD21 alleles were tagged with an AID domain and a fluorescent mClover, 6hour axin treat, 180min withdrawal	GSM2809575, GSM2809576, GSM2809577, GSM2809578	934030332	638317762	313873322	cancer Hi-C	Colorectal cancer	Colon_Adenocarcinoma	hg38
HCT-116 (colorectal cancer cell line), RAD21 alleles were tagged with an AID domain and a fluorescent mClover, 6hour axin treat, 18hour withdrawal	GSM2809597, GSM2809598	38042401	29068467	19702061	cancer Hi-C	Colorectal cancer	Colon_Adenocarcinoma	hg38
HCT-116 (colorectal cancer cell line), RAD21 alleles were tagged with an AID domain and a fluorescent mClover, 6hour axin treat, 20min withdrawal	GSM2809563, GSM2809564, GSM2809565, GSM2809566	950805510	638636233	310340932	cancer Hi-C	Colorectal cancer	Colon_Adenocarcinoma	hg38
HCT-116 (colorectal cancer cell line), RAD21 alleles were tagged with an AID domain and a fluorescent mClover, 6hour axin treat, 20min withdrawal	GSM2809601, GSM2809602	11190211	8443381	5705605	cancer Hi-C	Colorectal cancer	Colon_Adenocarcinoma	hg38
HCT-116 (colorectal cancer cell line), RAD21 alleles were tagged with an AID domain and a fluorescent mClover, 6hour axin treat, 24hour withdrawal	GSM2809599, GSM2809600	43711082	33460211	23870347	cancer Hi-C	Colorectal cancer	Colon_Adenocarcinoma	hg38
HCT-116 (colorectal cancer cell line), RAD21 alleles were tagged with an AID domain and a fluorescent mClover, 6hour axin treat, 3hour withdrawal	GSM2809607, GSM2809608	39669944	30174165	20492648	cancer Hi-C	Colorectal cancer	Colon_Adenocarcinoma	hg38
HCT-116 (colorectal cancer cell line), RAD21 alleles were tagged with an AID domain and a fluorescent mClover, 6hour axin treat, 40min withdrawal	GSM2809567, GSM2809568, GSM2809569, GSM2809570	952354170	639322841	297464144	cancer Hi-C	Colorectal cancer	Colon_Adenocarcinoma	hg38
HCT-116 (colorectal cancer cell line), RAD21 alleles were tagged with an AID domain and a fluorescent mClover, 6hour axin treat, 40min withdrawal	GSM2809603, GSM2809604	9924236	7458193	4918019	cancer Hi-C	Colorectal cancer	Colon_Adenocarcinoma	hg38
HCT-116 (colorectal cancer cell line), RAD21 alleles were tagged with an AID domain and a fluorescent mClover, 6hour axin treat, 60min withdrawal	GSM2809571, GSM2809572, GSM2809573, GSM2809574	908648083	606838999	269739393	cancer Hi-C	Colorectal cancer	Colon_Adenocarcinoma	hg38
HCT-116 (colorectal cancer cell line), RAD21 alleles were tagged with an AID domain and a fluorescent mClover, 6hour axin treat, 60min withdrawal	GSM2809605, GSM2809606	7543843	5673656	3669498	cancer Hi-C	Colorectal cancer	Colon_Adenocarcinoma	hg38
HCT-116 (colorectal cancer cell line), RAD21 alleles were tagged with an AID domain and a fluorescent mClover, 6hour axin treat, 6hour withdrawal	GSM2809595, GSM2809596	34745290	26319343	17962616	cancer Hi-C	Colorectal cancer	Colon_Adenocarcinoma	hg38
HCT-116 (colorectal cancer cell line), RAD21 alleles were tagged with an AID domain and a fluorescent mClover, control	GSM2809579, GSM2809580, GSM2809591, GSM2809592	23085031	17539103	11423204	cancer Hi-C	Colorectal cancer	Colon_Adenocarcinoma	hg38
HCT-116 (colorectal cancer cell line), RAD21 alleles were tagged with an AID domain and a fluorescent mClover, G1 synchronized	GSM2809546, GSM2809547, GSM2809548, GSM2809549	220289469	159033393	93780861	cancer Hi-C	Colorectal cancer	Colon_Adenocarcinoma	hg38
HCT-116 (colorectal cancer cell line), RAD21 alleles were tagged with an AID domain and a fluorescent mClover, G1 synchronized, 6hour axin treat	GSM2809550, GSM2809551, GSM2809552, GSM2809553	241992826	172527730	92724959	cancer Hi-C	Colorectal cancer	Colon_Adenocarcinoma	hg38
HCT116 cell, auxin-inducible degron (AID) tag fused to STAG1, auxin treat	GSM3898435, GSM3898437	726253925	593297923	84862533	cancer Hi-C	Colorectal cancer	Colon_Adenocarcinoma	hg38
HCT116 cell, auxin-inducible degron (AID) tag fused to STAG1, no auxin treat	GSM3898434, GSM3898436	743911551	612469221	92224538	cancer Hi-C	Colorectal cancer	Colon_Adenocarcinoma	hg38
HCT116 cell, auxin-inducible degron (AID) tag fused to STAG2, auxin treat	GSM3898439, GSM3898441	763091360	631503667	102417490	cancer Hi-C	Colorectal cancer	Colon_Adenocarcinoma	hg38
HCT116 cell, auxin-inducible degron (AID) tag fused to STAG2, no auxin treat	GSM3898438, GSM3898440	769369877	635106247	106374736	cancer Hi-C	Colorectal cancer	Colon_Adenocarcinoma	hg38
HCT116_CRISPR_D134	in-house	410558179	310459876	21375371	cancer Hi-C	Colorectal cancer	Colon_Adenocarcinoma	hg38
HCT116_CRISPR_GFP	in-house	168289026	121970894	46312852	cancer Hi-C	Colorectal cancer	Colon_Adenocarcinoma	hg38
HeLa F2 cell, treated for 24 hours with 1000 U/ml of recombinant human IFNg	GSM3489420	190051197	119188735	51817331	cancer Hi-C	Cervical cancer	Cervical_Squamous_Cell_Carcinoma	hg38
HeLa Kyoto	GSM2747750	250011492	182489661	85533030	cancer Hi-C	Cervical cancer	Cervical_Squamous_Cell_Carcinoma	hg38
HeLa Kyoto cell, HindIII G1 sync control	GSM4106788	439832590	329547597	128827283	cancer Hi-C	Cervical cancer	Cervical_Squamous_Cell_Carcinoma	hg38
HeLa Kyoto cell, HindIII G1 sync control, CTCF and ESCO1 siRNA depleted	GSM4106796	621991903	469213039	312682032	cancer Hi-C	Cervical cancer	Cervical_Squamous_Cell_Carcinoma	hg38
HeLa Kyoto cell, HindIII G1 sync control, CTCF and STAG1 siRNA depleted	GSM4106802	524372470	388356198	184814394	cancer Hi-C	Cervical cancer	Cervical_Squamous_Cell_Carcinoma	hg38
HeLa Kyoto cell, HindIII G1 sync control, CTCF and STAG2 siRNA depleted	GSM4106795	478820518	361666274	155716678	cancer Hi-C	Cervical cancer	Cervical_Squamous_Cell_Carcinoma	hg38
HeLa Kyoto cell, HindIII G1 sync control, CTCF siRNA depleted	GSM4106794	529310863	393671192	185376865	cancer Hi-C	Cervical cancer	Cervical_Squamous_Cell_Carcinoma	hg38
HeLa Kyoto cell, HindIII G1 sync control, ESCO siRNA depleted	GSM4106797	450331684	335703425	171035950	cancer Hi-C	Cervical cancer	Cervical_Squamous_Cell_Carcinoma	hg38
HeLa Kyoto cell, HindIII G1 sync control, STAG1 siRNA depleted	GSM4106792	477857849	353241842	159787036	cancer Hi-C	Cervical cancer	Cervical_Squamous_Cell_Carcinoma	hg38
HeLa Kyoto cell, HindIII G1 sync control, STAG2 siRNA depleted	GSM4106793	498530119	374842559	180759922	cancer Hi-C	Cervical cancer	Cervical_Squamous_Cell_Carcinoma	hg38
HeLa Kyoto cell, MboI G1 sync control	GSM4106789	1474037625	1096634407	508028022	cancer Hi-C	Cervical cancer	Cervical_Squamous_Cell_Carcinoma	hg38
HeLa Kyoto cell, MboI G1 sync control, auxin-inducible degron (AID) tag fused to STAG1, auxin treat	GSM4106799	233168235	168228939	104025583	cancer Hi-C	Cervical cancer	Cervical_Squamous_Cell_Carcinoma	hg38
HeLa Kyoto cell, MboI G1 sync control, auxin-inducible degron (AID) tag fused to STAG1, no auxin treat	GSM4106798	221654568	160764087	92241896	cancer Hi-C	Cervical cancer	Cervical_Squamous_Cell_Carcinoma	hg38
HeLa Kyoto cell, MboI G1 sync control, auxin-inducible degron (AID) tag fused to STAG2, auxin treat	GSM4106801	192766656	137419739	77798157	cancer Hi-C	Cervical cancer	Cervical_Squamous_Cell_Carcinoma	hg38
HeLa Kyoto cell, MboI G1 sync control, auxin-inducible degron (AID) tag fused to STAG2, no auxin treat	GSM4106800	243928711	175498024	96579758	cancer Hi-C	Cervical cancer	Cervical_Squamous_Cell_Carcinoma	hg38
HeLa Kyoto cell, MboI G1 sync control, STAG1 siRNA depleted	GSM4106790	1369342451	684678334	401840636	cancer Hi-C	Cervical cancer	Cervical_Squamous_Cell_Carcinoma	hg38
HeLa Kyoto cell, MboI G1 sync control, STAG2 siRNA depleted	GSM4106791	1334974287	974345842	570828085	cancer Hi-C	Cervical cancer	Cervical_Squamous_Cell_Carcinoma	hg38
HeLa Kyoto, CTCF-auxin inducible degradation, 0min	GSM2747751	193320940	148644389	68672788	cancer Hi-C	Cervical cancer	Cervical_Squamous_Cell_Carcinoma	hg38
HeLa Kyoto, CTCF-auxin inducible degradation, 120min	GSM2747752	256397765	195673131	74981875	cancer Hi-C	Cervical cancer	Cervical_Squamous_Cell_Carcinoma	hg38
HeLa Kyoto, Pds5SA/B depleted by RNA inference	GSM2747740	416096383	311279545	145477604	cancer Hi-C	Cervical cancer	Cervical_Squamous_Cell_Carcinoma	hg38
HeLa Kyoto, Scc1-auxin inducible degradation, 0min	GSM2747745, GSM2747748	470901785	362811632	166125583	cancer Hi-C	Cervical cancer	Cervical_Squamous_Cell_Carcinoma	hg38
HeLa Kyoto, Scc1-auxin inducible degradation, 120min	GSM2747749	277731088	213202735	98841687	cancer Hi-C	Cervical cancer	Cervical_Squamous_Cell_Carcinoma	hg38
HeLa Kyoto, Scc1-auxin inducible degradation, 15min	GSM2747746	213736222	163625163	73833724	cancer Hi-C	Cervical cancer	Cervical_Squamous_Cell_Carcinoma	hg38
HeLa Kyoto, Scc1-auxin inducible degradation, 180min	GSM2747747	202333155	152322874	72530006	cancer Hi-C	Cervical cancer	Cervical_Squamous_Cell_Carcinoma	hg38
HeLa Kyoto, Scc1-auxin inducible degradation, WAPL and Pds5SA/B depleted by RNA inference, 0min	GSM2747753	286703129	219745687	106011769	cancer Hi-C	Cervical cancer	Cervical_Squamous_Cell_Carcinoma	hg38
HeLa Kyoto, Scc1-auxin inducible degradation, WAPL and Pds5SA/B depleted by RNA inference, 15min	GSM2747754	263867376	201779982	98221504	cancer Hi-C	Cervical cancer	Cervical_Squamous_Cell_Carcinoma	hg38
HeLa Kyoto, Scc1-auxin inducible degradation, WAPL and Pds5SA/B depleted by RNA inference, 180min	GSM2747755	275744840	209337846	85529247	cancer Hi-C	Cervical cancer	Cervical_Squamous_Cell_Carcinoma	hg38
HeLa Kyoto, synchronized at G1	GSM2747738	439832590	329547593	128827288	cancer Hi-C	Cervical cancer	Cervical_Squamous_Cell_Carcinoma	hg38
HeLa Kyoto, synchronized at G2	GSM2747744	469250696	338041622	172751017	cancer Hi-C	Cervical cancer	Cervical_Squamous_Cell_Carcinoma	hg38
HeLa Kyoto, synchronized at ProMeta-phase	GSM2747742	567505689	381400441	201561605	cancer Hi-C	Cervical cancer	Cervical_Squamous_Cell_Carcinoma	hg38
HeLa Kyoto, synchronized at S	GSM2747743	563598410	404009504	185650152	cancer Hi-C	Cervical cancer	Cervical_Squamous_Cell_Carcinoma	hg38
HeLa Kyoto, WAPL and Pds5SA/B depleted by RNA inference	GSM2747741	478685424	352573375	179019299	cancer Hi-C	Cervical cancer	Cervical_Squamous_Cell_Carcinoma	hg38
HeLa Kyoto, WAPL depleted by RNA inference	GSM2747739	401825457	298295379	121433281	cancer Hi-C	Cervical cancer	Cervical_Squamous_Cell_Carcinoma	hg38
HepG2 (hepatocellular carcinoma cell line)	GSM2825569, GSM2825570	3403119430	2040933222	1281995118	cancer Hi-C	Liver cancer	Liver_Hepatocellular_carcinoma	hg38
HL60/S4 (neutrophil-like Myeloid leukemia cell line)	GSM3185669, GSM3185670, GSM3185671	1392563071	1168615919	179898496	cancer Hi-C	Leukemia	Acute_Myeloid_Leukemia	hg38
HL60/S4 (neutrophil-like Myeloid leukemia cell line), migrate through 14μm pores	GSM3185675, GSM3185676, GSM3185677	1472754268	1269450782	115879458	cancer Hi-C	Leukemia	Acute_Myeloid_Leukemia	hg38
HL60/S4 (neutrophil-like Myeloid leukemia cell line), migrate through 5μm pores	GSM3185672, GSM3185673, GSM3185674	1425304832	1213318509	156486225	cancer Hi-C	Leukemia	Acute_Myeloid_Leukemia	hg38
HT1080 (fibrosarcoma cell line)	GSM3304262, GSM3304264	459639289	290565017	91128189	cancer Hi-C	Fibrosarcoma	Sarcoma	hg38
HT1080 (fibrosarcoma cell line), treat 3μm CBL0137(curaxin), 6hour	GSM3304263, GSM3304265	477264109	293928107	88614820	cancer Hi-C	Fibrosarcoma	Sarcoma	hg38
IMR90 (Lung fibroblast-derived myoblast), control vector	GSM2597682, GSM2597683	1238966667	858991824	565423161	cancer matched normal Hi-C	Paired-normal	NA	hg38
IMR90 (Lung fibroblast-derived myoblast), TET-inducible MYOD, differentiation media	GSM2597686, GSM2597687	1803932213	1238805865	866128695	cancer matched normal Hi-C	Paired-normal	NA	hg38
IMR90 (Lung fibroblast-derived myoblast), TET-inducible MYOD, Growth media	GSM2597684, GSM2597685	1441853252	1000879427	673810174	cancer matched normal Hi-C	Paired-normal	NA	hg38
Jurkat (T lymphocyte cell line), control	GSM4005290	984723203	646579850	8175941	cancer Hi-C	Leukemia	Chronic_Lymphocytic_Leukemia	hg38
Jurkat (T lymphocyte cell line), Inversion of -31kb CTCF binding site	GSM4005291	832680548	569846011	8807374	cancer Hi-C	Leukemia	Chronic_Lymphocytic_Leukemia	hg38
Jurkat (T-ALL cell lines), 1μM DMSO treat every 12h for 72h	GSM3967128	293286388	218907550	161074818	cancer Hi-C	Leukemia	Chronic_Lymphocytic_Leukemia	hg38
K562 (chronic myelogenous leukemia cell line), heat shock, after 30min	GSM3753207, GSM3753208	213388814	107594977	84758898	cancer Hi-C	Leukemia	Chronic_Lymphocytic_Leukemia	hg38
K562 (chronic myelogenous leukemia cell line), heat shock, before 30min (control)	GSM3753209, GSM3753210	214917980	107839121	85566155	cancer Hi-C	Leukemia	Chronic_Lymphocytic_Leukemia	hg38
LNCaP (prostate adenocarcinoma cell line)	GSM2827298, GSM2827299	306489193	201367841	140340910	cancer Hi-C	Prostate cancer	Prostate_Adenocarcinoma	hg38
MCF10AT1 (hyperplastic breast cell)	GSM2599093, GSM2599094	428654193	298439062	138228509	cancer matched normal Hi-C	Breast cancer	Breast_Cancer	hg38
MCF10CA1a (fully malignant breast cancer cell)	GSM2599095, GSM2599096	415903729	290561734	146980469	cancer Hi-C	Breast cancer	Breast_Cancer	hg38
MCF-7 (endocrine-sensitive breast cancer cells), endocrine-sensitive ER+ cell	GSM3336890,GSM3336891,GSM3336892	524174508	368180101	196366648	cancer Hi-C	Breast cancer	Breast_Cancer	hg38
MCF-7 (endocrine-sensitive breast cancer cells), Fulvestrant-resistant cell	GSM3336896,GSM3336897,GSM3336898	391118222	275774008	138825908	cancer Hi-C	Breast cancer	Breast_Cancer	hg38
MCF-7 (endocrine-sensitive breast cancer cells), grown without exposure to endocrine therapy, culture 3month	GSM3756151,GSM3756152	104171764	55029344	20784817	cancer Hi-C	Breast cancer	Breast_Cancer	hg38
MCF-7 (endocrine-sensitive breast cancer cells), grown without exposure to endocrine therapy, culture 6month	GSM3756153,GSM3756154	108539361	56348977	20615675	cancer Hi-C	Breast cancer	Breast_Cancer	hg38
MCF-7 (endocrine-sensitive breast cancer cells), grown without exposure to endocrine therapy, culture start	GSM3756149,GSM3756150	121516303	61447951	25783799	cancer Hi-C	Breast cancer	Breast_Cancer	hg38
MCF-7 (endocrine-sensitive breast cancer cells), Tamoxifen-resistant (TAMR) cell	GSM3336893,GSM3336894,GSM3336895	547549934	372437992	198695296	cancer Hi-C	Breast cancer	Breast_Cancer	hg38
Nalm6 (B cell precursor leukemia cell line)	GSM3211391	1275566502	994058249	686270725	cancer Hi-C	Leukemia	Chronic_Lymphocytic_Leukemia	hg38
NCI-H460 (lung cancer cell line)	GSM2827554, GSM2827555	313205689	218089310	142941579	cancer Hi-C	Lung cancer	Lung_Adenocarcinoma	hg38
OE33 (Esophegeal adenocarcinoma cell line)	GSM3258552	417226018	297042519	145894672	cancer Hi-C	Esophegeal cancer	Esophageal_Adenocarcinoma	hg38
Panc1 (pancreatic carcinoma cell line)	GSM2827313, GSM2827314	288978052	207022811	95287825	cancer Hi-C	Pancreatic cancer	Pancreatic_Cancer	hg38
Peripheral blood T cells	GSM3967114	241953113	182004914	143471144	cancer matched normal Hi-C	Paired-normal	NA	hg38
Peripheral blood T cells	GSM3967115	101758893	75341149	59417144	cancer matched normal Hi-C	Paired-normal	NA	hg38
Peripheral blood T cells	GSM3967116	227780622	156444898	98861174	cancer matched normal Hi-C	Paired-normal	NA	hg38
Primary CD4+ T-cells	GSM4119020, GSM4119025	441336765	326967611	229420799	cancer matched normal Hi-C	Paired-normal	NA	hg38
Primary CD4+ T-cells, CD3/CD28 stimulated, 1hr	GSM4119022, GSM4119027	471820743	352237269	253395091	cancer matched normal Hi-C	Paired-normal	NA	hg38
Primary CD4+ T-cells, CD3/CD28 stimulated, 20min	GSM4119021, GSM4119026	457097949	341339878	248371235	cancer matched normal Hi-C	Paired-normal	NA	hg38
Primary CD4+ T-cells, CD3/CD28 stimulated, 24hr	GSM4119024	227352705	170230000	128639498	cancer matched normal Hi-C	Paired-normal	NA	hg38
Primary CD4+ T-cells, CD3/CD28 stimulated, 4hr	GSM4119023, GSM4119028	396495233	297996877	223291925	cancer matched normal Hi-C	Paired-normal	NA	hg38
RMG1 (Ovarian clear cell adenocarcinoma cell line)	GSM3392700	112923390	86509129	61520686	cancer Hi-C	Ovarian cancer	Ovarian_Cancer	hg38
RMG1 (Ovarian clear cell adenocarcinoma cell line), ARID1A Knock Out	GSM3392701, GSM3392702	415717991	313503399	82617964	cancer Hi-C	Ovarian cancer	Ovarian_Cancer	hg38
RMG1 (Ovarian clear cell adenocarcinoma cell line), NCAPH2 knock Down	GSM3392703, GSM3392704	324744057	250619416	178653125	cancer Hi-C	Ovarian cancer	Ovarian_Cancer	hg38
RPMI-7951 (Skin Malignant Melanoma Cell line)	GSM2828922, GSM2828923	335883359	238065916	177726868	cancer Hi-C	Skin cancer	Skin_Cancer	hg38
SJCRH30 (rhabdomyosarcoma cell line)	GSM2828914, GSM2828915	152235750	14521141	10061781	cancer Hi-C	Rare cancer	Rare_Cancer	hg38
SK-MEL-5 (skin cancer cell line)	GSM2827188, GSM2827189	303482692	216628354	76316058	cancer Hi-C	Skin cancer	Skin_Cancer	hg38
SK-N-MC (Ewing's sarcoma cell line)	GSM2828694, GSM2828695	313811254	213786296	168120056	cancer Hi-C	Neuroblastoma	Brain_Glioblastoma_Multiforme	hg38
SK-N-SH (neuroblastoma cell line)	GSM3192056	36065962	25124015	11184902	cancer Hi-C	Neuroblastoma	Brain_Glioblastoma_Multiforme	hg38
SK-N-SH (neuroblastoma cell line), Heterozygous for the Pcdhα gene cluster generated by CRISPR-Cas9	GSM3192057	41554603	28484054	12677646	cancer Hi-C	Neuroblastoma	Brain_Glioblastoma_Multiforme	hg38
SNU16 (gastric cancer cell line)	GSM3327706	648672493	413369981	188778330	cancer Hi-C	Gastric cancer	Gastric_Cancer	hg38
SNU-C1 (Colorectal cancer cell line)	GSM3258550	339918762	205302613	152349841	cancer Hi-C	Colorectal cancer	Colon_Adenocarcinoma	hg38
SNUCRC_09-376T (Korean colorectal cancer patient tissue, stage III)	in-house	898666006	333040669	297637843	cancer Hi-C	Colorectal cancer	Colon_Adenocarcinoma	hg38
SNUCRC_11-1026T (Korean colorectal cancer patient tissue, stage III)	in-house	441190438	324944476	299980665	cancer Hi-C	Colorectal cancer	Colon_Adenocarcinoma	hg38
SNUCRC_11-1074N (Korean colorectal cancer patient tissue, paired-normal)	in-house	422467745	316431115	279706985	cancer matched normal Hi-C	Paired-normal	NA	hg38
SNUCRC_11-1074T (Korean colorectal cancer patient tissue, stage III)	in-house	984601002	366762119	317184620	cancer Hi-C	Colorectal cancer	Colon_Adenocarcinoma	hg38
SNUCRC_11-51N (Korean colorectal cancer patient tissue, paired-normal)	in-house	386903406	278712486	265520456	cancer matched normal Hi-C	Paired-normal	NA	hg38
SNUCRC_11-51T (Korean colorectal cancer patient tissue, stage III)	in-house	224138840	158257932	152291160	cancer Hi-C	Colorectal cancer	Colon_Adenocarcinoma	hg38
SNUCRC_11-52N (Korean colorectal cancer patient tissue, paired-normal)	in-house	427338618	317768703	280699608	cancer matched normal Hi-C	Paired-normal	NA	hg38
SNUCRC_11-52T (Korean colorectal cancer patient tissue, stage III)	in-house	1216914618	453236607	398507239	cancer Hi-C	Colorectal cancer	Colon_Adenocarcinoma	hg38
SNUCRC_11-63N (Korean colorectal cancer patient tissue, paired-normal)	in-house	421129540	310249164	281705261	cancer matched normal Hi-C	Paired-normal	NA	hg38
SNUCRC_11-63T (Korean colorectal cancer patient tissue, stage III)	in-house	550068401	402577420	361863901	cancer Hi-C	Colorectal cancer	Colon_Adenocarcinoma	hg38
SNUCRC_11-927T (Korean colorectal cancer patient tissue, stage III)	in-house	534368946	393544986	357884287	cancer Hi-C	Colorectal cancer	Colon_Adenocarcinoma	hg38
SNUCRC_11-983T (Korean colorectal cancer patient tissue, stage III)	in-house	1086107826	399716864	360345103	cancer Hi-C	Colorectal cancer	Colon_Adenocarcinoma	hg38
SNUCRC_12-251N (Korean colorectal cancer patient tissue, paired-normal)	in-house	421661262	315148822	283218551	cancer matched normal Hi-C	Paired-normal	NA	hg38
SNUCRC_12-251T (Korean colorectal cancer patient tissue, stage III)	in-house	1210877828	445048545	388355992	cancer Hi-C	Colorectal cancer	Colon_Adenocarcinoma	hg38
SNUCRC_13-1317T (Korean colorectal cancer patient tissue, stage III)	in-house	298009919	212634363	204822353	cancer Hi-C	Colorectal cancer	Colon_Adenocarcinoma	hg38
SNUCRC_13-1320T (Korean colorectal cancer patient tissue, stage III)	in-house	426016679	316923049	274445347	cancer Hi-C	Colorectal cancer	Colon_Adenocarcinoma	hg38
SNUCRC_13-1321T (Korean colorectal cancer patient tissue, stage III)	in-house	563181589	415329729	348250452	cancer Hi-C	Colorectal cancer	Colon_Adenocarcinoma	hg38
SNUCRC_13-1334T (Korean colorectal cancer patient tissue, stage III)	in-house	1085370254	414620702	361238626	cancer Hi-C	Colorectal cancer	Colon_Adenocarcinoma	hg38
SNUCRC_13-1410T (Korean colorectal cancer patient tissue, stage III)	in-house	578470936	436927972	378770443	cancer Hi-C	Colorectal cancer	Colon_Adenocarcinoma	hg38
SNUCRC_13-1413T (Korean colorectal cancer patient tissue, stage III)	in-house	628874197	463368857	400123137	cancer Hi-C	Colorectal cancer	Colon_Adenocarcinoma	hg38
SNUCRC_13-1483T (Korean colorectal cancer patient tissue, stage IV)	in-house	416315674	314015561	266828152	cancer Hi-C	Colorectal cancer	Colon_Adenocarcinoma	hg38
SNUCRC_13-257T (Korean colorectal cancer patient tissue, stage III)	in-house	498018585	368228643	333516820	cancer Hi-C	Colorectal cancer	Colon_Adenocarcinoma	hg38
SNUCRC_13-542N (Korean colorectal cancer patient tissue, paired-normal)	in-house	664606156	487362479	445020078	cancer matched normal Hi-C	Paired-normal	NA	hg38
SNUCRC_13-542T (Korean colorectal cancer patient tissue, stage III)	in-house	726621467	541981767	480629779	cancer Hi-C	Colorectal cancer	Colon_Adenocarcinoma	hg38
SNUCRC_13-545T (Korean colorectal cancer patient tissue, stage III)	in-house	564765772	417869263	368839819	cancer Hi-C	Colorectal cancer	Colon_Adenocarcinoma	hg38
SNUCRC_13-731N (Korean colorectal cancer patient tissue, paired-normal)	in-house	410379473	301824636	259747589	cancer matched normal Hi-C	Paired-normal	NA	hg38
SNUCRC_13-731T (Korean colorectal cancer patient tissue, stage III)	in-house	456591112	335460287	300322158	cancer Hi-C	Colorectal cancer	Colon_Adenocarcinoma	hg38
SNUCRC_14-1083T (Korean colorectal cancer patient tissue, stage III)	in-house	1145063964	419052208	376392291	cancer Hi-C	Colorectal cancer	Colon_Adenocarcinoma	hg38
SNUCRC_14-114T (Korean colorectal cancer patient tissue, stage III)	in-house	370480745	280948840	252825471	cancer Hi-C	Colorectal cancer	Colon_Adenocarcinoma	hg38
SNUCRC_14-1251N (Korean colorectal cancer patient tissue, paired-normal)	in-house	886088033	669433528	551923980	cancer matched normal Hi-C	Paired-normal	NA	hg38
SNUCRC_14-1251T (Korean colorectal cancer patient tissue, stage III)	in-house	870219271	654380248	543113422	cancer Hi-C	Colorectal cancer	Colon_Adenocarcinoma	hg38
SNUCRC_14-132T (Korean colorectal cancer patient tissue, stage III)	in-house	956439482	354875863	320172870	cancer Hi-C	Colorectal cancer	Colon_Adenocarcinoma	hg38
SNUCRC_14-151N (Korean colorectal cancer patient tissue, paired-normal)	in-house	884920598	659322576	536474206	cancer matched normal Hi-C	Paired-normal	NA	hg38
SNUCRC_14-151T (Korean colorectal cancer patient tissue, stage III)	in-house	818660971	628465310	521665179	cancer Hi-C	Colorectal cancer	Colon_Adenocarcinoma	hg38
SNUCRC_14-258T (Korean colorectal cancer patient tissue, stage III)	in-house	430690459	319915005	258378529	cancer Hi-C	Colorectal cancer	Colon_Adenocarcinoma	hg38
SNUCRC_14-275T (Korean colorectal cancer patient tissue, stage III)	in-house	1011160752	372086657	335829814	cancer Hi-C	Colorectal cancer	Colon_Adenocarcinoma	hg38
SNUCRC_14-326T (Korean colorectal cancer patient tissue, stage III)	in-house	482282490	355409488	327393059	cancer Hi-C	Colorectal cancer	Colon_Adenocarcinoma	hg38
SNUCRC_14-328T (Korean colorectal cancer patient tissue, stage III)	in-house	1016866474	362066760	321609402	cancer Hi-C	Colorectal cancer	Colon_Adenocarcinoma	hg38
SNUCRC_14-426T (Korean colorectal cancer patient tissue, stage III)	in-house	482191004	360317858	331738554	cancer Hi-C	Colorectal cancer	Colon_Adenocarcinoma	hg38
SNUCRC_14-431T (Korean colorectal cancer patient tissue, stage III)	in-house	563315086	408070272	367236854	cancer Hi-C	Colorectal cancer	Colon_Adenocarcinoma	hg38
SNUCRC_14-442T (Korean colorectal cancer patient tissue, stage III)	in-house	519658705	385872114	350674378	cancer Hi-C	Colorectal cancer	Colon_Adenocarcinoma	hg38
SNUCRC_14-494T (Korean colorectal cancer patient tissue, stage III)	in-house	425579257	317246279	294434533	cancer Hi-C	Colorectal cancer	Colon_Adenocarcinoma	hg38
SNUCRC_14-810T (Korean colorectal cancer patient tissue, stage III)	in-house	805136438	301791043	280946525	cancer Hi-C	Colorectal cancer	Colon_Adenocarcinoma	hg38
SNUCRC_14-91T (Korean colorectal cancer patient tissue, stage III)	in-house	393399210	302811121	255630334	cancer Hi-C	Colorectal cancer	Colon_Adenocarcinoma	hg38
SNUCRC_15-1382T (Korean colorectal cancer patient tissue, stage III)	in-house	812722208	295250914	271145517	cancer Hi-C	Colorectal cancer	Colon_Adenocarcinoma	hg38
SNUCRC_15-1420T (Korean colorectal cancer patient tissue, stage IV)	in-house	537908101	393673874	355607090	cancer Hi-C	Colorectal cancer	Colon_Adenocarcinoma	hg38
SNUCRC_15-418T (Korean colorectal cancer patient tissue, stage III)	in-house	785066885	456611319	408145804	cancer Hi-C	Colorectal cancer	Colon_Adenocarcinoma	hg38
SNUCRC_15-446T (Korean colorectal cancer patient tissue, stage III)	in-house	916730868	334685711	304597659	cancer Hi-C	Colorectal cancer	Colon_Adenocarcinoma	hg38
SNUCRC_16-178N (Korean colorectal cancer patient tissue, paired-normal)	in-house	432730343	317145590	281835009	cancer matched normal Hi-C	Paired-normal	NA	hg38
SNUCRC_16-178T (Korean colorectal cancer patient tissue, stage III)	in-house	906664712	335959814	304190187	cancer Hi-C	Colorectal cancer	Colon_Adenocarcinoma	hg38
SW480 (Colorectal cancer cell line), negative control	GSM4594446	112115490	71855067	22497632	cancer Hi-C	Colorectal cancer	Colon_Adenocarcinoma	hg38
SW480 (Colorectal cancer cell line), treated with siRNA targeting TCF7L2, 24hour elapsed	GSM4594447	134926370	85695391	28289587	cancer Hi-C	Colorectal cancer	Colon_Adenocarcinoma	hg38
SW480 (Colorectal cancer cell line), treated with siRNA targeting TCF7L2, 48hour elapsed	GSM4594448	181308137	116302752	36211178	cancer Hi-C	Colorectal cancer	Colon_Adenocarcinoma	hg38
SW480 (Colorectal cancer cell line), treated with siRNA targeting TCF7L2, 72hour elapsed	GSM4594449	179139853	113229480	32944595	cancer Hi-C	Colorectal cancer	Colon_Adenocarcinoma	hg38
SW480_ (Colorectal cancer cell line)	GSM3399745	187026476	114741021	86040663	cancer Hi-C	Colorectal cancer	Colon_Adenocarcinoma	hg38
SW480_rep1 (Colorectal cancer cell line)	GSM3399746	190315400	117167330	88403786	cancer Hi-C	Colorectal cancer	Colon_Adenocarcinoma	hg38
SW480_rep2 (Colorectal cancer cell line)	GSM3258549	377341876	231908351	174441896	cancer Hi-C	Colorectal cancer	Colon_Adenocarcinoma	hg38
T cell acute lymphoblastic leukemia (T-ALL)	GSM3967118	193032799	130942285	96466328	cancer Hi-C	Leukemia	Acute_Myeloid_Leukemia	hg38
T cell acute lymphoblastic leukemia (T-ALL)	GSM3967119	197679209	120965433	68296578	cancer Hi-C	Leukemia	Acute_Myeloid_Leukemia	hg38
T cell acute lymphoblastic leukemia (T-ALL)	GSM3967120	265987545	139031468	81887865	cancer Hi-C	Leukemia	Acute_Myeloid_Leukemia	hg38
T cell acute lymphoblastic leukemia (T-ALL)	GSM3967121	200161885	131461326	75545449	cancer Hi-C	Leukemia	Acute_Myeloid_Leukemia	hg38
T lymphocytes, DMSO treat	GSM2978427, GSM2978428	549135287	406470243	89371512	cancer Hi-C	Paired-normal	NA	hg38
T lymphocytes, UNC4976 treat (PRC1 inhibitor)	GSM2978429, GSM2978430	633167638	453172588	136592418	cancer Hi-C	Paired-normal	NA	hg38
T2000877 (gastric cancer cell line), CCNE1-rearranged gastric cancer cell line	GSM3333325	677031899	453076155	136087596	cancer Hi-C	Gastric cancer	Gastric_Cancer	hg38
T-47D (ductal carcinoma cell line)	GSM3044586, GSM3044588, GSM3044590	775262422	570818891	207562883	cancer Hi-C	Breast cancer	Breast_Cancer	hg38
T-47D (ductal carcinoma cell line), treat 110 mM NaCl, 1hour	GSM3044586, GSM3044588, GSM3044592	758804089	561715369	302976267	cancer Hi-C	Breast cancer	Breast_Cancer	hg38
T-47D (ductal carcinoma cell line), treat 110 mM NaCl, 1hour and isotonic meida recovery	GSM3044594	216206171	161108397	59305439	cancer Hi-C	Breast cancer	Breast_Cancer	hg38
T-47D (ductal carcinoma cell line), treat 500 nM triptolide, 2hour prior stress	GSM3044591	217097383	162158512	65221863	cancer Hi-C	Breast cancer	Breast_Cancer	hg38
T-47D (ductal carcinoma cell line), treat 500 nM triptolide, 2hour prior stress -> treat 110 mM NaCl, 1hour -> isotonic meida recovery	GSM3044595	226390402	168280639	68038656	cancer Hi-C	Breast cancer	Breast_Cancer	hg38
T-47D (ductal carcinoma cell line), treat 500 nM triptolide, 2hour prior stress and treat 110 mM NaCl, 1hour	GSM3044593	237979290	177917258	68094499	cancer Hi-C	Breast cancer	Breast_Cancer	hg38
T47D (mammary ductal carcinoma cell line)	GSM2827515, GSM2827516	247702528	739868478	339227319	cancer Hi-C	Breast cancer	Breast_Cancer	hg38
T990275 (gastric cancer cell line), CCNE1-rearranged gastric cancer cell line	GSM3356360	697358488	473569205	141399494	cancer Hi-C	Gastric cancer	Gastric_Cancer	hg38
U251 (glioblastoma cell line)	GSM3567145, GSM3567146, GSM3567147, GSM3567148	248494476	177645236	19333130	cancer Hi-C	Glioblastoma	Brain_Glioblastoma_Multiforme	hg38
U251 (glioblastoma cell line), treat 1mM TMZ, 72hour	GSM3567149, GSM3567150	233025427	166221469	22024184	cancer Hi-C	Glioblastoma	Brain_Glioblastoma_Multiforme	hg38
WI38 Primary Fibrolabsts, replicative senescence - proliferative	GSM3735784, GSM3735785	883066011	638022950	344703900	cancer matched normal Hi-C	Paired-normal	NA	hg38
WI38 Primary Fibrolabsts, replicative senescence - senescence	GSM3735786, GSM3735787	884354567	657051143	431130856	cancer matched normal Hi-C	Paired-normal	NA	hg38
WI38_RAF (WI-38hTERT/GFP-RAF1-ER), Oncogene induces senescence day10	GSM3735782, GSM3735783	883468687	655227988	403561929	cancer matched normal Hi-C	Paired-normal	NA	hg38
WI38_RAF (WI-38hTERT/GFP-RAF1-ER), Oncogene induces senescence day2	GSM3735776, GSM3735777	883676690	646036417	332793503	cancer matched normal Hi-C	Paired-normal	NA	hg38
WI38_RAF (WI-38hTERT/GFP-RAF1-ER), Oncogene induces senescence day4	GSM3735778, GSM3735779	882422192	644836721	398445428	cancer matched normal Hi-C	Paired-normal	NA	hg38
WI38_RAF (WI-38hTERT/GFP-RAF1-ER), Oncogene induces senescence day5, treat siDNMT1	GSM3735788, GSM3735789	498071418	351580282	313389599	cancer matched normal Hi-C	Paired-normal	NA	hg38
WI38_RAF (WI-38hTERT/GFP-RAF1-ER), Oncogene induces senescence day5, treat siNT1	GSM3735790	265301308	211197944	173178837	cancer matched normal Hi-C	Paired-normal	NA	hg38
WI38_RAF (WI-38hTERT/GFP-RAF1-ER), Oncogene induces senescence day6	GSM3735780, GSM3735781	882614218	630127410	437030479	cancer matched normal Hi-C	Paired-normal	NA	hg38
WI38_RAF (WI-38hTERT/GFP-RAF1-ER), uninduced	GSM3735774, GSM3735775	881779242	648328824	216343943	cancer matched normal Hi-C	Paired-normal	NA	hg38
MCF10 cell line (ER-/PR- fibrocystic disease)	GSM3417098	180886069	125678611	49228102	cancer Hi-C	Breast cancer	Breast_Cancer	hg38	QC not passed
BT474 cell line (ER+/PR+ breast cancer cell line)	GSM3417102	146737812	104612109	50144320	cancer Hi-C	Breast cancer	Breast_Cancer	hg38	QC not passed
SKBR3 cell line (ER-/PR- adenocarcinoma)	GSM3417109	173361122	121286602	48871904	cancer Hi-C	Breast cancer	Breast_Cancer	hg38	QC not passed
Embryonic stem cell, Cardiomyocyte differentiation : hESCs (day 0)	GSM3262956, GSM3262957	3065443051	2320491192	1285311235	normal Hi-C	NA	NA	hg38
Embryonic stem cell, Cardiomyocyte differentiation : cardiac progenitors (day 7)	GSM3262962, GSM3262963	2633149645	1989587840	1184379812	normal Hi-C	NA	NA	hg38
Embryonic stem cell, Cardiomyocyte differentiation : primitive cardiomyocytes (day 15)	GSM3262964, GSM3262965	2645997225	2010669887	1113062173	normal Hi-C	NA	NA	hg38
Embryonic stem cell, Cardiomyocyte differentiation : ventricular cardiomyocytes (day 80)	GSM3262966, GSM3262967	2791360542	2107678616	1186372639	normal Hi-C	NA	NA	hg38
Embryonic stem cell	GSM3263085, GSM3263086	552532207	423393820	306106105	normal Hi-C	NA	NA	hg38
Embryonic stem cell, HERV-H1 Knock-Out, HERV-H elements located TAD boundaries were deleted using CRISPR?Cas9	GSM3263087, GSM3263088	606526176	464991357	335198946	normal Hi-C	NA	NA	hg38
Embryonic stem cell, HERV-H2 Knock-Out, HERV-H elements located TAD boundaries were deleted using CRISPR?Cas9	GSM3263089, GSM3263090	635909624	488199946	350004302	normal Hi-C	NA	NA	hg38
Embryonic stem cell, HERV-H1 CRISPRi	GSM3734950, GSM3734951	264104080	177046213	145540552	normal Hi-C	NA	NA	hg38
Embryonic stem cell, HERV-H2 CRISPRi	GSM3734952, GSM3734953	278214140	188031209	156571323	normal Hi-C	NA	NA	hg38
Embryonic stem cell, HERV-H2-insertion clone1	GSM3734958, GSM3734959	551761465	413295286	305877518	normal Hi-C	NA	NA	hg38
Embryonic stem cell, HERV-H2-insertion clone2	GSM3734960, GSM3734961	555274478	418410249	302808720	normal Hi-C	NA	NA	hg38
teloHAEC (endothelial cell line)	GSM3593256, GSM3593257	1588475317	1083869648	597523217	normal Hi-C	NA	NA	hg38
teloHAEC (endothelial cell line), TNFα treated, 4hour	GSM3593258, GSM3593259	1672074029	1139419192	616723577	normal Hi-C	NA	NA	hg38
primary white blood cell	GSM3560407, GSM3560408	1001632098	579240864	279320427	normal Hi-C	NA	NA	hg38
primary neutrophil cell	GSM3560409	1964564641	1126798770	501305176	normal Hi-C	NA	NA	hg38
HEK293T (embryonic kidney cell line), transfected with dCas9-VPR targeting the promoter CTCF binding site of Pcdha12	GSM3514558, GSM3514559, GSM3514560	236032876	160913387	29305790	normal Hi-C	NA	NA	hg38
HEK293T (embryonic kidney cell line), transfected with dCas9-VPR targeting the exon CTCF binding site of Pcdha12	GSM3514561, GSM3514562, GSM3514563	230383638	144313932	26813179	normal Hi-C	NA	NA	hg38
HUVEC (umblical vein endothelial cells)	GSM3438650, GSM3438651	360069151	273451397	146408594	normal Hi-C	NA	NA	hg38
HUVEC (umblical vein endothelial cells), treated 10 ng/ml TNF-α, 1hour	GSM3438652, GSM3438653	361675769	277047686	151574445	normal Hi-C	NA	NA	hg38
Peripheral blood neutrophils	GSM3612251, GSM3612252, GSM3612253	129246286	83754016	32206699	normal Hi-C	NA	NA	hg38
Peripheral blood neutrophils, treat 25nM PMA, 3hour	GSM3612254, GSM3612255, GSM3612256	391792697	288684798	211578071	normal Hi-C	NA	NA	hg38
Peripheral blood neutrophils, co-cultured with E.coli K1, 3hour	GSM3612257, GSM3612258	93175470	62043548	19997046	normal Hi-C	NA	NA	hg38
ASCs (Adipose-Derived Stem Cells), 0 day of differentiation induction	GSM2973922, GSM2973923	461114318	338818537	90312681	normal Hi-C	NA	NA	hg38
ASCs (Adipose-Derived Stem Cells), 1 day of differentiation induction	GSM2973924, GSM2973925	557681835	450140489	120917711	normal Hi-C	NA	NA	hg38
ASCs (Adipose-Derived Stem Cells), 3 day of differentiation induction	GSM3394773, GSM3394727	798642489	243984719	43488065	normal Hi-C	NA	NA	hg38
ASCs (Adipose-Derived Stem Cells), 2 days before induction of differentiation	GSM2973928, GSM2973929	447238034	344442038	154678155	normal Hi-C	NA	NA	hg38
ASCs (Adipose-Derived Stem Cells), 1 day after neuronal induction	GSM2973930, GSM2973931	1024063415	765566655	69276217	normal Hi-C	NA	NA	hg38
ASCs (Adipose-Derived Stem Cells), 3 day after neuronal induction	GSM2973932, GSM2973933	841217186	538711679	136250162	normal Hi-C	NA	NA	hg38
Naïve human embryonic stem cells, growth condition: GSKi + MEKi (2i), Lif, IGF1, FGF	GSM2410309, GSM2410310	1569027977	1098155835	610379770	normal Hi-C	NA	NA	hg38
ADAC418 (primary islet)	GSM3333898	3113210373	2312969803	818402658	normal Hi-C	NA	NA	hg38	in process
EndoC-βH1 cells (pancreatic beta cell line)	GSM3333916	2979448695	2166636763	710726913	normal Hi-C	NA	NA	hg38	in process
GM23248 (primary skin fibroblasts)	GSM3506961, GSM3506962, GSM3506963, GSM3506964, GSM3506965, GSM3506966, GSM3506967, GSM3506968, GSM3506969, GSM3506970	2339174554	1622776059	678483853	normal Hi-C	NA	NA	hg38	in process
HTBE (human tracheobronchial epithelial cells), infect active H5N1 influenza, infection time 12hour	GSM3112369, GSM3112370	379673223	274630670	150818035	normal Hi-C	NA	NA	hg38
HTBE (human tracheobronchial epithelial cells), infect UV-inactived H5N1 influenza, infection time 12hour	GSM3112371, GSM3112372	362519567	263386426	136370297	normal Hi-C	NA	NA	hg38
HTBE (human tracheobronchial epithelial cells), infect mock, infection time 12hour	GSM3112373, GSM3112374	366038580	263501503	137266211	normal Hi-C	NA	NA	hg38
HTBE (human tracheobronchial epithelial cells), infect active H5N1 influenza, infection time 18hour	GSM3112375, GSM3112376	375805175	274612117	156023009	normal Hi-C	NA	NA	hg38
HTBE (human tracheobronchial epithelial cells), infect UV-inactived H5N1 influenza, infection time 18hour	GSM3112377, GSM3112378	389553610	286177447	154089580	normal Hi-C	NA	NA	hg38
HTBE (human tracheobronchial epithelial cells), infect mock, infection time 18hour	GSM3112379, GSM3112380	377989499	272732142	143348203	normal Hi-C	NA	NA	hg38
HTBE (human tracheobronchial epithelial cells), infect active H5N1 influenza, infection time 6hour	GSM3112381, GSM3112382	259797113	190293754	103982906	normal Hi-C	NA	NA	hg38
HTBE (human tracheobronchial epithelial cells), infect UV-inactived H5N1 influenza, infection time 6hour	GSM3112383, GSM3112384	373113215	273668222	147941389	normal Hi-C	NA	NA	hg38
HTBE (human tracheobronchial epithelial cells), infect mock, infection time 6hour	GSM3112385, GSM3112386	393316499	284747076	151571589	normal Hi-C	NA	NA	hg38
MDM (monocyte-derived macrophages), infect active H5N1 influenza, infection time 12hour	GSM3112387, GSM3112388	374094480	271393455	116486007	normal Hi-C	NA	NA	hg38
MDM (monocyte-derived macrophages), infect UV-inactived H5N1 influenza, infection time 12hour	GSM3112389, GSM3112390	370873730	271139299	141891144	normal Hi-C	NA	NA	hg38
MDM (monocyte-derived macrophages), infect mock, infection time 12hour	GSM3112391, GSM3112392	375325186	269603223	141590565	normal Hi-C	NA	NA	hg38
MDM (monocyte-derived macrophages), infect active H5N1 influenza, infection time 18hour	GSM3112393, GSM3112394	342546315	246710535	90107030	normal Hi-C	NA	NA	hg38
MDM (monocyte-derived macrophages), infect UV-inactived H5N1 influenza, infection time 18hour	GSM3112395, GSM3112396	359582741	263009661	126662575	normal Hi-C	NA	NA	hg38
MDM (monocyte-derived macrophages), infect mock, infection time 18hour	GSM3112397, GSM3112398	241494923	176023629	82834015	normal Hi-C	NA	NA	hg38
MDM (monocyte-derived macrophages), infect active H5N1 influenza, infection time 6hour	GSM3112399, GSM3112400, GSM3111878, GSM3111879	1348816197	775193565	341289090	normal Hi-C	NA	NA	hg38
MDM (monocyte-derived macrophages), infect UV-inactived H5N1 influenza, infection time 6hour	GSM3112401, GSM3112402	372341299	273495677	142104639	normal Hi-C	NA	NA	hg38
MDM (monocyte-derived macrophages), infect mock, infection time 6hour	GSM3112403, GSM3112404, GSM3111876, GSM3111877	1561401808	891443631	356578081	normal Hi-C	NA	NA	hg38
MDM (monocyte-derived macrophages), infect H5N1-dNS1 influenza, infection time 6hour	GSM3111880, GSM3111881	1081954822	553987309	231746456	normal Hi-C	NA	NA	hg38
MDM (monocyte-derived macrophages), treat IFNb, 6hour	GSM3111882, GSM3111883	955245255	487116744	199473555	normal Hi-C	NA	NA	hg38
H9 Human Embryonic Stem Cells	GSM2309023	312782126	899156350	181919119	normal Hi-C	NA	NA	hg38
H9 human Embryonic Stem Cell Line, Heat shock condition	GSM2816609, GSM2816610	601967908	407959808	166471296	normal Hi-C	NA	NA	hg38
CD4+ T cells	GSM2627271, GSM2627272	205038316	147441811	30284233	normal Hi-C	NA	NA	hg38
CD4+ T cells, activated using anti-CD3/CD28 bead	GSM2627273, GSM2627274	186038886	134000180	28683992	normal Hi-C	NA	NA	hg38
Naïve CD4+ T cells	GSM2827786	225299757	170250110	81075757	normal Hi-C	NA	NA	hg38
Naïve CD4+ T cells	GSM2827787	258000998	195680987	94280663	normal Hi-C	NA	NA	hg38
Naïve CD8+ T cells	GSM2827788	246951691	184257317	81669241	normal Hi-C	NA	NA	hg38
Naïve CD8+ T cells	GSM2827789	224469689	169061948	81681918	normal Hi-C	NA	NA	hg38
B cells	GSM2827790	280648411	212305488	103487984	normal Hi-C	NA	NA	hg38
B cells	GSM2827791	280520979	212230981	99240188	normal Hi-C	NA	NA	hg38
MCF10a (epithelial cell line), arrested in G1	GSM3110157, GSM3110158	475958430	347978572	125736168	normal Hi-C	NA	NA	hg38
MCF10a (epithelial cell line), arrested in G1 and transfected STAG1 siRNA	GSM3110159, GSM3110160	488301184	358347580	119713846	normal Hi-C	NA	NA	hg38
MCF10a (epithelial cell line), arrested in G1 and transfected STAG2 siRNA	GSM3110161, GSM3110162	472317730	346416380	136441940	normal Hi-C	NA	NA	hg38
HUVEC (Human umbilical vein endothelial cells), donor1	GSM2595581	382431967	275209240	110971928	normal Hi-C	NA	NA	hg38
HUVEC (Human umbilical vein endothelial cells), donor2	GSM2595582	331260858	210749215	66957102	normal Hi-C	NA	NA	hg38
HUVEC (Human umbilical vein endothelial cells), donor3	GSM2595583	361226844	257490619	100597411	normal Hi-C	NA	NA	hg38
IMR90 (fetal lung fibroblast cell), I10	GSM2595584	324791121	255433027	72976466	normal Hi-C	NA	NA	hg38
IMR90 (fetal lung fibroblast cell), I79	GSM2595585	309340828	237394131	82507957	normal Hi-C	NA	NA	hg38
MSC (mesenchymal stromal cells)	GSM2595586	290778132	219336213	60801048	normal Hi-C	NA	NA	hg38
HUVEC (Human umbilical vein endothelial cells), donor1, Oncogenic induced senescence	GSM2595587	433798275	308073201	136048369	normal Hi-C	NA	NA	hg38
HUVEC (Human umbilical vein endothelial cells), donor2, Oncogenic induced senescence	GSM2595588	383019681	267693856	111074334	normal Hi-C	NA	NA	hg38
HUVEC (Human umbilical vein endothelial cells), donor3, Oncogenic induced senescence	GSM2595589	353787843	190664695	37073623	normal Hi-C	NA	NA	hg38
IMR90 (fetal lung fibroblast cell), I10, Oncogenic induced senescence	GSM2595590	365955873	295966938	63701043	normal Hi-C	NA	NA	hg38
IMR90 (fetal lung fibroblast cell), I79, Oncogenic induced senescence	GSM2595591	339556076	270791941	69413884	normal Hi-C	NA	NA	hg38
MSC (mesenchymal stromal cells), Oncogenic induced senescence	GSM2595592	343421137	266207803	83357956	normal Hi-C	NA	NA	hg38
HUVEC (Human umbilical vein endothelial cells), donor2, Oncogenic induced senescence, treated with non-targeting control siRNA	GSM2595593	396417611	300552846	16733122	normal Hi-C	NA	NA	hg38
HUVEC (Human umbilical vein endothelial cells), treated with siRNA targeting HMGB2 (HMGB2-Knock Down)	GSM2595594	391426694	295180178	11950450	normal Hi-C	NA	NA	hg38
RUES2 (Embryonic stem cells), cardiac differentiation stage : Embryonic stem cells (ESC)	GSM2845448, GSM2845449	326879905	247467014	83742737	normal Hi-C	NA	NA	hg38
RUES2 (Embryonic stem cells), cardiac differentiation stage : mesoderm (MES)	GSM2845450, GSM2845451	250149093	185768617	46113431	normal Hi-C	NA	NA	hg38
RUES2 (Embryonic stem cells), cardiac differentiation stage : cardiac progenitor (CP)	GSM2845452, GSM2845453	417731285	310190639	75138096	normal Hi-C	NA	NA	hg38
RUES2 (Embryonic stem cells), cardiac differentiation stage : cardiomyocytes (CM)	GSM2845454, GSM2845455	493922549	359613601	61699109	normal Hi-C	NA	NA	hg38
RUES2 (Embryonic stem cells), fetal heart	GSM2845456, GSM2845457	489337787	321352628	76808476	normal Hi-C	NA	NA	hg38
WTC-11 (iPSCs), cardiac differentiation stage : pluripotent stem cells (PSC)	GSM3452717, GSM3452718	335467550	229202223	80251558	normal Hi-C	NA	NA	hg38
WTC-11 (iPSCs), cardiac differentiation stage : mesoderm (MES)	GSM3452719, GSM3452720	241992194	161431233	52950578	normal Hi-C	NA	NA	hg38
WTC-11 (iPSCs), cardiac differentiation stage : cardiac progenitor (CP)	GSM3452721, GSM3452722	282305701	171074002	42892118	normal Hi-C	NA	NA	hg38
WTC-11 (iPSCs), cardiac differentiation stage : cardiomyocytes (CM)	GSM3452723, GSM3452724	359576166	237788540	59839164	normal Hi-C	NA	NA	hg38
Human Hematopoietic Stem/Progenitor Cells (CD34+, CD38-)	GSM2861708	1125460828	725985897	216969402	normal Hi-C	NA	NA	hg38
Human T cell (CD3+)	GSM2861709	965167644	702532124	94189553	normal Hi-C	NA	NA	hg38
Human Erythroid Progenitor cells (CD36+, CD71+, CD235a+)	GSM2861710	1377731051	1000420229	282268773	normal Hi-C	NA	NA	hg38	in process
RWPE1 (prostate cell line)	GSM2627219, GSM2627220	940697596	678377905	285470097	normal Hi-C	NA	NA	hg38
endothelial of hepatic sinusoid primary cell	GSM2828874, GSM2828875	730217738	522713010	271344681	normal Hi-C	NA	NA	hg38	in process
astrocyte of the spinal cord primary cell	GSM2828825, GSM2828826	276423193	109354694	49930782	normal Hi-C	NA	NA	hg38
endometrial microvascular endothelial primary cell	GSM2827534, GSM2827535	373079422	133037909	60888465	normal Hi-C	NA	NA	hg38
brain microvascular endothelial primary cell	GSM2827278, GSM2827279	387977854	141244421	60870013	normal Hi-C	NA	NA	hg38
brain pericyte primary cell	GSM2827225, GSM2827226	240015966	59111734	12095981	normal Hi-C	NA	NA	hg38
astrocyte of the cerebellum primary cell	GSM2824366, GSM2824367	715071720	504740164	247980517	normal Hi-C	NA	NA	hg38
primary epidermal keratinocyte, Differentiation Day 0	GSM2247305, GSM2247308	473817144	364191286	205550840	normal Hi-C	NA	NA	hg38
primary epidermal keratinocyte, Differentiation Day 3	GSM2247306, GSM2247309	449446525	346772947	189532396	normal Hi-C	NA	NA	hg38
primary epidermal keratinocyte, Differentiation Day 6	GSM2247307, GSM2247310	435822471	338426796	151820165	normal Hi-C	NA	NA	hg38
HAP1 (near-haploid cell line)	GSM2494290, GSM2494294, GSM2494298	622379602	408952162	173929026	normal Hi-C	NA	NA	hg38
HAP1 (near-haploid cell line), WAPL knock Out	GSM2494291, GSM2494295, GSM2494299	593103406	393669408	182414787	normal Hi-C	NA	NA	hg38
HAP1 (near-haploid cell line), SSC Knock Out	GSM2494292, GSM2494296, GSM2494300	653465572	423459392	155690711	normal Hi-C	NA	NA	hg38
HAP1 (near-haploid cell line), WAPL and SSC Knock OUT	GSM2494293, GSM2494297, GSM2494301	644874296	417017109	163294093	normal Hi-C	NA	NA	hg38
H9 Human Embryonic Stem Cells	GSM2309023	312782126	227872293	76990193	normal Hi-C	NA	NA	hg38
H9 Human ESC-derived Neuroectodermal Cells	GSM2309024	280384750	204502775	69749331	normal Hi-C	NA	NA	hg38
purified human naïve B cells	GSM2225739, GSM2225740	482533344	282478362	129481938	normal Hi-C	NA	NA	hg38
purified human germinal center B cells	GSM2225741, GSM2225742	699595972	489209926	56161859	normal Hi-C	NA	NA	hg38
Adrenal gland	GSM2322539	212977870	127874922	31843460	normal Hi-C	NA	NA	hg38
Aorta	GSM1419084	777069820	545141096	123343548	normal Hi-C	NA	NA	hg38
Bladder	GSM2322540 GSM2322541	539058463	335059444	66724835	normal Hi-C	NA	NA	hg38
Dorsolateral Prefrontal Cortex	GSM2322542	186498461	112944919	37412569	normal Hi-C	NA	NA	hg38
Hippocampus	GSM2322543	212040044	127560427	39547946	normal Hi-C	NA	NA	hg38
Lung	GSM2322544 GSM2322545	352403963	194209688	33937230	normal Hi-C	NA	NA	hg38
Liver	GSM1419086	949121479	693065051	161364911	normal Hi-C	NA	NA	hg38
Left Ventricle	GSM1419085	1003815486	707218005	119249986	normal Hi-C	NA	NA	hg38
Ovary	GSM2322546	226751982	132186511	28091638	normal Hi-C	NA	NA	hg38
Pancreas	GSM2322547 GSM2322548 GSM2322549 GSM2322550	365907124	192813584	41672175	normal Hi-C	NA	NA	hg38
Psoas	GSM2322551 GSM2322552 GSM2322553	334407202	196340226	32452891	normal Hi-C	NA	NA	hg38
Right Ventricle	GSM2322554	746798299	524486724	99683550	normal Hi-C	NA	NA	hg38
Small Bowel	GSM2322555	205647817	116205466	26555344	normal Hi-C	NA	NA	hg38
Spleen	GSM2322556 GSM2322557	434667398	259662865	43224514	normal Hi-C	NA	NA	hg38
Thymus	GSM1419083	794098314	575634749	63615707	normal Hi-C	NA	NA	hg38
H1 Embroynic Stem Cell	GSM1267196 GSM1267197	1999419070	1342388287	393804147	normal Hi-C	NA	NA	hg38
H1 Mesendoderm Cell	GSM1267198 GSM1267199	1459544582	1049545038	407820701	normal Hi-C	NA	NA	hg38
H1 Mesenchymal Stem Cell	GSM1267200 GSM1267201	973402930	718127152	407461596	normal Hi-C	NA	NA	hg38
H1 Neuronal Progenitor Cell	GSM1267202 GSM1267203	1531163120	1050094717	142246538	normal Hi-C	NA	NA	hg38
H1 Trophectoderm Cell	GSM1267204 GSM1267205	1274418605	862793423	198533246	normal Hi-C	NA	NA	hg38
fibroblast(CRL-2522) control	GSM2142399	154072731	90327184	19510925	normal Hi-C	NA	NA	hg38
fibroblast(CRL-2522) dexamethasone 00h	GSM2142400	168986449	107643753	24375407	normal Hi-C	NA	NA	hg38
fibroblast(CRL-2522) dexamethasone 08h	GSM2142401	104398997	68815975	16566433	normal Hi-C	NA	NA	hg38
fibroblast(CRL-2522) dexamethasone 16h	GSM2142402	92150515	60205795	14481892	normal Hi-C	NA	NA	hg38
fibroblast(CRL-2522) dexamethasone 24h	GSM2142403	84000000	55109676	14163578	normal Hi-C	NA	NA	hg38
fibroblast(CRL-2522) dexamethasone 32h	GSM2142404	82843277	54622547	13591175	normal Hi-C	NA	NA	hg38
fibroblast(CRL-2522) dexamethasone 40h	GSM2142405	116442811	79312915	17823572	normal Hi-C	NA	NA	hg38
fibroblast(CRL-2522) dexamethasone 48h	GSM2142406	112361368	76055074	17363407	normal Hi-C	NA	NA	hg38
fibroblast(CRL-2522) dexamethasone 56h	GSM2142407	130746108	89456982	21549275	normal Hi-C	NA	NA	hg38
A549 00h 100 nM dexamethasone	GSM2437834 GSM2437835 GSM2437836 GSM2437837 GSM2437838 GSM2437839 GSM2437840 GSM2437841	2418001989	1561616864	524984581	normal Hi-C	NA	NA	hg38
A549 01h 100 nM dexamethasone	GSM2437749 GSM2437750 GSM2437751 GSM2437752 GSM2437753 GSM2437754 GSM2437755	2334022843	1526509389	514912123	normal Hi-C	NA	NA	hg38
A549 04h 100 nM dexamethasone	GSM2437783 GSM2437784 GSM2437785 GSM2437786 GSM2437787 GSM2437788 GSM2437789 GSM2437790	2316094376	1509752859	535752790	normal Hi-C	NA	NA	hg38
A549 08h 100 nM dexamethasone	GSM2437857 GSM2437858 GSM2437859 GSM2437860 GSM2437861 GSM2437862 GSM2437863 GSM2437864	2140207414	1396880280	497153974	normal Hi-C	NA	NA	hg38
A549 12h 100 nM dexamethasone	GSM2437806 GSM2437807 GSM2437808 GSM2437809 GSM2437810 GSM2437811 GSM2437812 GSM2437813	2270031457	1476433065	539393081	normal Hi-C	NA	NA	hg38
LNCap prostate cancer cell line, BglII	GSM1902607 GSM1902608 GSM1902609 GSM1902610 GSM1902611 GSM1902612 GSM1902613 GSM1902614	889621669	673360213	15118646	normal Hi-C	NA	NA	hg38
PC3 prostate cancer cell line, BglII	GSM1902605 GSM1902606	171640478	131779740	17819725	normal Hi-C	NA	NA	hg38
PrEC normal Prostate epithelial cell, BglII	GSM1902602 GSM1902603 GSM1902604	535415703	388811231	27408976	normal Hi-C	NA	NA	hg38
HUVEC, in-situ MboI	GSM1551629 GSM1551630 GSM1551631	732108988	483044556	231820747	normal Hi-C	NA	NA	hg38
IMR90, in-situ MboI	GSM1551599 GSM1551600 GSM1551601 GSM1551602 GSM1551603 GSM1551604 GSM1551605	1535222082	1117646779	543778098	normal Hi-C	NA	NA	hg38
K562, in-situ MboI	GSM1551618 GSM1551619 GSM1551620 GSM1551621 GSM1551622 GSM1551623	1366228845	1005752077	472332302	normal Hi-C	NA	NA	hg38
KBM7, in-situ MboI	GSM1551624 GSM1551625 GSM1551626 GSM1551627 GSM1551628	1247936408	928748600	318829463	normal Hi-C	NA	NA	hg38
NHEK, in-situ MboI	GSM1551614 GSM1551615 GSM1551616	1073207572	750552363	251312047	normal Hi-C	NA	NA	hg38
MCF-10A	GSM1631184	289975071	205517192	13368580	normal Hi-C	NA	NA	hg38
MCF-7	GSM1631185	286286296	195332939	9301812	normal Hi-C	NA	NA	hg38	QC not passed
MCF-10A scramble shRNA	GSM1930751 GSM1930752	206503892	143514936	6217083	normal Hi-C	NA	NA	hg38	QC not passed
MCF-10A BRG1 shRNA	GSM1930753 GSM1930754	265434339	188054700	9561853	normal Hi-C	NA	NA	hg38	QC not passed
MCF-7 non-specific shRNA	GSM1942100 GSM1942101	362651636	276336855	17083164	normal Hi-C	NA	NA	hg38
MCF-7 RUNX1 shRNA	GSM1942102 GSM1942103	370021856	278779729	14963495	normal Hi-C	NA	NA	hg38
KBM7 cell line	GSM1709920 GSM1709921	560643081	382272263	59618162	normal Hi-C	NA	NA	hg38
SK-N-DZ Cell Line	GSM2825413, GSM2825414	291853821	199012361	21715217	normal Hi-C	NA	NA	hg38
GM12878, in-situ MboI	GSM1551552 GSM1551553 GSM1551554 GSM1551555 GSM1551556 GSM1551557 GSM1551558 GSM1551559 GSM1551560 GSM1551561 GSM1551562 GSM1551563 GSM1551564 GSM1551565 GSM1551566 GSM1551567 GSM1551569 GSM1551570 GSM1551571 GSM1551572 GSM1551573 GSM1551574 GSM1551575 GSM1551576 GSM1551577 GSM1551578 GSM1551597 GSM1551598 GSM1551682 GSM1551695 GSM1551696 GSM1551697 GSM1551699 GSM1551700 GSM1551701 GSM1551702 GSM…	5864946933	4495290968	2079266425	normal Hi-C	NA	NA	hg38	in process
Sample & Description	GEO Ids	Total target reads	Total target reads without duplicates	cis target reads (>15kb)	Sample type	Cancer type		Reference genome	Note
Adrenal gland	GSM2297098,GSM2297099,GSM2297100,GSM2297101,GSM2297102,GSM2297103	53452991	52920522	16438489	pcHi-C	NA		hg19
Aorta	GSM2297104,GSM2297105,GSM2297106,GSM2297107,GSM2297108,GSM2297109,GSM2297110,GSM2297111,GSM2297112,GSM2297113,GSM2297114,GSM2297115,GSM2297116,GSM2297117,GSM2297118,GSM2297119,GSM2297120,GSM2297121,GSM2297122	95373405	77962154	24066751	pcHi-C	NA		hg19
Bladder	GSM2297123,GSM2297124,GSM2297125,GSM2297126,GSM2297127,GSM2297128,GSM2297129,GSM2297130,GSM2297131,GSM2297132,GSM2297133,GSM2297134	56593169	54686678	16122130	pcHi-C	NA		hg19
Cardiomyocytes	GSM2297135,GSM2297136,GSM2297137,GSM2297138,GSM2297139	422022726	61938295	21695756	pcHi-C	NA		hg19
Esophagus	GSM2297146,GSM2297147,GSM2297148,GSM2297149,GSM2297150,GSM2297151	10374123	10344763	2547084	pcHi-C	NA		hg19
FAT	GSM2297152,GSM2297153,GSM2297154,GSM2297155,GSM2297156,GSM2297157	10616964	10583273	3153844	pcHi-C	NA		hg19
Gastric tissue	GSM2297165,GSM2297166,GSM2297167,GSM2297168,GSM2297169,GSM2297170,GSM2297171,GSM2297172,GSM2297173,GSM2297174,GSM2297175,GSM2297176,GSM2297177	138955523	115003474	25563306	pcHi-C	NA		hg19
GM12878+GM19240 Lymphoblastoid Cell Line	GSM2297231,GSM2297232,GSM2297233,GSM2297234,GSM2297235,GSM2297236,GSM2297237,GSM2297238,GSM2297239,GSM2297240,GSM2297241,GSM2297242,GSM2297243,GSM2297244,GSM2297245,GSM2297246,GSM2297247,GSM2297248,GSM2297249,GSM2297250,GSM2297251	147323140	143808178	60112159	pcHi-C	NA		hg19
H1 Embroynic Stem Cell	GSM2297185,GSM2297186,GSM2297187,GSM2297188,GSM2297189,GSM2297190,GSM2297191,GSM3067207,GSM3067208,GSM3067209,GSM3067210,GSM3067211,GSM3067212,GSM3067213,GSM3067214,GSM3067215,GSM3067216	51424036	50608157	18360249	pcHi-C	NA		hg19
Hippocampus	GSM2297178,GSM2297179,GSM2297180,GSM2297181,GSM2297182,GSM2297183,GSM2297184	88270555	68449710	22857412	pcHi-C	NA		hg19
Fibroblast cells	GSM2297158,GSM2297159,GSM2297160,GSM2297161,GSM2297162,GSM2297163,GSM2297164	60252157	50394867	20208593	pcHi-C	NA		hg19
Lung	GSM2297208,GSM2297209,GSM2297210,GSM2297211,GSM2297212,GSM2297213,GSM2297214,GSM2297215,GSM2297216,GSM2297217,GSM2297218,GSM2297219,GSM2297220,GSM2297221,GSM2297222,GSM2297223,GSM2297224,GSM2297225,GSM2297226,GSM2297227,GSM2297228,GSM2297229,GSM2297230,GSM3067217	95681577	87429824	19278659	pcHi-C	NA		hg19
Liver	GSM2297201,GSM2297202,GSM2297203,GSM2297204,GSM2297205,GSM2297206,GSM2297207	50273060	49981913	13917804	pcHi-C	NA		hg19
Left Ventricle	GSM2297192,GSM2297193,GSM2297194,GSM2297195,GSM2297196,GSM2297197,GSM2297198,GSM2297199,GSM2297200,GSM3067218,GSM3067219	152592087	102105557	22803181	pcHi-C	NA		hg19
H1-derived Mesendoderm Cell	GSM2297256	42426985	42426985	16852133	pcHi-C	NA		hg19
H1-derived Mesenchymal Stem Cell	GSM2297252,GSM2297253,GSM2297254,GSM2297255	32031672	31965792	17922970	pcHi-C	NA		hg19
H1-derived Neuronal Progenitor Cell	GSM2297257	52025048	52025048	8439809	pcHi-C	NA		hg19
Ovary	GSM2297258,GSM2297259,GSM2297260,GSM2297261,GSM2297262,GSM2297263	56875013	56561216	11998440	pcHi-C	NA		hg19
Pancreas	GSM2297264,GSM2297265,GSM2297266,GSM2297267,GSM2297268,GSM2297269,GSM2297270,GSM2297271,GSM2297272,GSM2297273,GSM2297274	104801584	68972802	18281393	pcHi-C	NA		hg19
Psoas	GSM2297275,GSM2297276,GSM2297277,GSM2297278,GSM2297279,GSM2297280,GSM2297281,GSM2297282	32328663	32251565	8743192	pcHi-C	NA		hg19
Right heart atrium	GSM2297283,GSM2297284,GSM2297285,GSM2297286,GSM2297287,GSM2297288	9100381	9072044	2010420	pcHi-C	NA		hg19
Right Ventricle	GSM2297289,GSM2297290,GSM2297291,GSM2297292,GSM2297293,GSM2297294,GSM2297295,GSM2297296,GSM2297297	108516272	77995188	18862128	pcHi-C	NA		hg19
Small Bowel	GSM2297304,GSM2297305,GSM2297306,GSM2297307,GSM2297308,GSM2297309,GSM3067220	116702509	100726319	24677284	pcHi-C	NA		hg19
Sigmoid colon	GSM2297298,GSM2297299,GSM2297300,GSM2297301,GSM2297302,GSM2297303	6243346	6222129	1739343	pcHi-C	NA		hg19
Spleen	GSM2297310,GSM2297311,GSM2297312,GSM2297313,GSM2297314,GSM2297315,GSM2297316,GSM2297317,GSM3067221,GSM3067222,GSM3067223,GSM3067224,GSM3067225	157610839	116878837	37228351	pcHi-C	NA		hg19
Trophoblast	GSM2297323	25427950	25427950	9422392	pcHi-C	NA		hg19
Thymus	GSM2297318,GSM2297319,GSM2297320,GSM2297321,GSM2297322	71664240	69917250	14567128	pcHi-C	NA		hg19
Dorsorateral prefrontal cortex	GSM2297140,GSM2297141,GSM2297142,GSM2297143,GSM2297144,GSM2297145,GSM3067226,GSM3067227,GSM3067228,GSM3067229	248936972	186423789	84258470	pcHi-C	NA		hg19
