# Supplementary material for: 3DIV update for 2021: a comprehensive resource of 3D genome and 3D cancer genome
Source: Nucleic Acids Res. 2020 Nov 27;49(D1):D38–46. doi: 10.1093/nar/gkaa1078 (PMC7778885; doi:10.1093/nar/gkaa1078)
Supplement: gkaa1078_Supplemental_Files [file gkaa1078_supplemental_files.zip › TableS2.xlsx]

## Sheet: Sheet1
Name	ChIP antibody	ENCODE id	SRA id
IMR90_encode	input	ENCFF272HWA,ENCFF740CFC,ENCFF855STX,ENCFF956KYS	NA
IMR90_encode	H3K27ac	ENCFF437DDC,ENCFF200XEH,ENCFF704RXG,ENCFF734UGN,ENCFF419OFF	NA
IMR90_encode	H3K4me3	ENCFF172LYA,ENCFF742UXQ,ENCFF591EQV,ENCFF214ISW	NA
IMR90_encode	H3K4me1	ENCFF924XPW,ENCFF553HYG,ENCFF123RFO,ENCFF350IDI,ENCFF387LHN,ENCFF555JXQ,ENCFF610HSE	NA
IMR90_encode	H3K27me3	ENCFF615XDP,ENCFF756OBX,ENCFF711HPS,ENCFF900TAE,ENCFF486NAQ,ENCFF930UWF	NA
IMR90_encode	H3K9me3	ENCFF535LUF,ENCFF042EWI,ENCFF800GRJ,ENCFF283STX,ENCFF154QZW,ENCFF865DWP	NA
PC3_encode	input	ENCFF775RGK,ENCFF829PCB,ENCFF349YSG,ENCFF799XPQ	NA
PC3_encode	H3K27ac	ENCFF794NKI,ENCFF468EBP	NA
PC3_encode	H3K4me3	ENCFF539SZB,ENCFF813QXK,ENCFF778TII,ENCFF749AYN	NA
PC3_encode	H3K4me1	ENCFF837VDZ,ENCFF370IQS	NA
PC3_encode	H3K27me3	ENCFF695YQQ,ENCFF454VSX,ENCFF281ZEA,ENCFF299BLB	NA
PC3_encode	H3K9me3	ENCFF089FVI,ENCFF724FTJ,ENCFF851HWF,ENCFF689CTT	NA
PC3_encode	CTCF	ENCFF351GCF,ENCFF324UEF	NA
K562_encode	input	ENCFF283HQV,ENCFF185XBW,ENCFF561WFK,ENCFF199NQH,ENCFF156ECZ,ENCFF222TAO,ENCFF402EPP,ENCFF994FIB,ENCFF885VML,ENCFF977WHL,ENCFF000BWK	NA
K562_encode	H3K27ac	ENCFF000BXH,ENCFF000BXG	NA
K562_encode	H3K4me3	ENCFF242HJI,ENCFF095XET,ENCFF010SAE,ENCFF781LSW,ENCFF894KBP,ENCFF800SGR	NA
K562_encode	H3K4me1	ENCFF000VDV,ENCFF000VDU	NA
K562_encode	H3K27me3	ENCFF000VDP,ENCFF000VDN	NA
K562_encode	H3K9me3	ENCFF001QWX,ENCFF001QWW	NA
K562_encode	CTCF	ENCFF000YLY,ENCFF000YLW	NA
HeLa_encode	input	ENCFF000BAU,ENCFF000BAO,ENCFF002ECO,ENCFF002ECN	NA
HeLa_encode	H3K27ac	ENCFF000BBZ,ENCFF000BBY	NA
HeLa_encode	H3K4me3	ENCFF000BDA,ENCFF000BCZ	NA
HeLa_encode	H3K4me1	ENCFF000BBQ,ENCFF000BBP	NA
HeLa_encode	H3K27me3	ENCFF000BCI,ENCFF000BCE	NA
HeLa_encode	H3K9me3	ENCFF000BBW,ENCFF000BBT	NA
HeLa_encode	CTCF	ENCFF000BAT,ENCFF000BAS	NA
MCF-7_encode	input	ENCFF000VHM,ENCFF000VHL,ENCFF000SAZ,ENCFF001HUM	NA
MCF-7_encode	H3K27ac	ENCFF319KQJ,ENCFF337CJH,ENCFF297TUK,ENCFF907DIA,ENCFF787RSQ,ENCFF303DDV	NA
MCF-7_encode	H3K4me3	ENCFF768PAZ,ENCFF298UCU,ENCFF020LCP,ENCFF792HDC,ENCFF923ABZ,ENCFF211APE	NA
MCF-7_encode	H3K4me1	ENCFF415RHX,ENCFF461WBE,ENCFF197FAY,ENCFF083FLF,ENCFF522RPS,ENCFF428DVP	NA
MCF-7_encode	H3K27me3	ENCFF000VFY,ENCFF000VFW,ENCFF000VFU	NA
MCF-7_encode	H3K9me3	ENCFF600JOS,ENCFF517BLK,ENCFF656BIN	NA
MCF-7_encode	CTCF	ENCFF001HUG,ENCFF001HUF	NA
A549_encode	input	ENCFF274LEX,ENCFF990BDZ,ENCFF000AHJ,ENCFF000AHE	NA
A549_encode	H3K27ac	ENCFF000AKL,ENCFF000AKJ	NA
A549_encode	H3K4me3	ENCFF000AJP,ENCFF000AJN	NA
A549_encode	H3K4me1	ENCFF000AIT,ENCFF000AIS	NA
A549_encode	H3K27me3	ENCFF000AKW,ENCFF000AKV	NA
A549_encode	CTCF	ENCFF000AHR,ENCFF000AHP	NA
Spleen_rodmap	input	ENCFF916HOD	NA
Spleen_rodmap	H3K27ac	ENCFF024MIO	NA
Spleen_rodmap	H3K4me3	ENCFF290VNH	NA
Spleen_rodmap	H3K4me1	ENCFF708GNB	NA
Spleen_rodmap	H3K27me3	ENCFF790UMC	NA
Spleen_rodmap	H3K9me3	ENCFF882NUT	NA
H9 Human Embryonic Stem Cells_encode	input	ENCFF969KKW,ENCFF416GCS	NA
H9 Human Embryonic Stem Cells_encode	H3K27ac	ENCFF087HNU,ENCFF185DRU,ENCFF081KCW	NA
H9 Human Embryonic Stem Cells_encode	H3K4me3	ENCFF656BDC,ENCFF909NXO	NA
H9 Human Embryonic Stem Cells_encode	H3K4me1	ENCFF579CSL,ENCFF210BMG	NA
H9 Human Embryonic Stem Cells_encode	H3K27me3	ENCFF884SZD,ENCFF212TLT	NA
H9 Human Embryonic Stem Cells_encode	H3K9me3	ENCFF567XGA,ENCFF776JLA,ENCFF194ZXS,ENCFF234MWJ,ENCFF817YWK	NA
Adrenal gland	input	ENCFF107HYL,ENCFF077PWW	NA
Adrenal gland	H3K27ac	ENCFF317HYD,ENCFF429NJG	NA
Adrenal gland	H3K4me3	ENCFF650WFH,ENCFF244EPP	NA
Adrenal gland	H3K4me1	ENCFF959ILK,ENCFF616EMA	NA
Adrenal gland	H3K27me3	ENCFF920OYG,ENCFF462MOO,ENCFF217SPL	NA
Adrenal gland	H3K9me3	ENCFF664OUU,ENCFF267BBY,ENCFF657MRA	NA
Aorta	input	ENCFF883ZYF	NA
Aorta	H3K27ac	ENCFF304OFY	NA
Aorta	H3K4me3	ENCFF589UUS,ENCFF448OIG	NA
Aorta	H3K4me1	ENCFF648GKT	NA
Aorta	H3K27me3	ENCFF104ZZP	NA
Aorta	H3K9me3	ENCFF392LVS	NA
Bladder	input	ENCFF188POD,ENCFF770IYO	NA
Bladder	H3K27ac	ENCFF413QKU	NA
Bladder	H3K4me3	ENCFF802AKT,ENCFF796ZFW	NA
Bladder	H3K4me1	ENCFF057KHB	NA
Lung	input	ENCFF415KFB,ENCFF879XFU	NA
Lung	H3K27ac	ENCFF991PYU	NA
Lung	H3K4me3	ENCFF121YTS	NA
Lung	H3K4me1	ENCFF042JOC	NA
Lung	H3K27me3	ENCFF335GBB	NA
Lung	H3K9me3	ENCFF064YTO	NA
Liver	input	ENCFF747IKZ,ENCFF236USK	NA
Liver	H3K27ac	ENCFF135NRF,ENCFF020LUU,ENCFF740NTK,ENCFF931EZZ	NA
Liver	H3K4me3	ENCFF763VAH,ENCFF167TRL,ENCFF715KVW,ENCFF791EGJ,ENCFF538CJN,ENCFF164BFO	NA
Liver	H3K4me1	ENCFF303QQP,ENCFF846KJG	NA
Liver	H3K9me3	ENCFF474OAB,ENCFF074RQF	NA
Liver	CTCF	ENCFF148DET	NA
Left_Ventricle	input	ENCFF528TFO	NA
Left_Ventricle	H3K27ac	ENCFF978HHN,ENCFF762NSE	NA
Left_Ventricle	H3K4me3	ENCFF276ILJ,ENCFF198IPO,ENCFF114DEX,ENCFF004IQU	NA
Left_Ventricle	H3K4me1	ENCFF913XUB,ENCFF044XZF,ENCFF546XVH,ENCFF108NZU	NA
Left_Ventricle	H3K9me3	ENCFF827ZMG,ENCFF468MZD,ENCFF255DKC,ENCFF777XFQ	NA
Left_Ventricle	H3K27me3	ENCFF350JUT,ENCFF285FHY,ENCFF338SUU,ENCFF215PPA,ENCFF635NDK,ENCFF434IBK	NA
Left_Ventricle	CTCF	ENCFF205RPZ	NA
Ovary	input	ENCFF167BJI	NA
Ovary	H3K27ac	ENCFF503FJZ	NA
Ovary	H3K4me3	ENCFF515WDY,ENCFF773TSU	NA
Ovary	H3K4me1	ENCFF601TTA	NA
Ovary	H3K9me3	ENCFF681NGI	NA
Ovary	H3K27me3	ENCFF952BWW	NA
Pancreas	input	ENCFF319YKD	NA
Pancreas	H3K27ac	ENCFF133UID,ENCFF479ECJ,ENCFF770ACG	NA
Pancreas	H3K4me3	ENCFF857KJS,ENCFF575NUE	NA
Pancreas	H3K4me1	ENCFF910OKM,ENCFF504ZFV	NA
Pancreas	H3K9me3	ENCFF920QIL,ENCFF831CFS,ENCFF837IGE,ENCFF525RST	NA
Pancreas	H3K27me3	ENCFF990SGG	NA
Pancreas	CTCF	ENCFF943NVH,ENCFF469MGV,ENCFF794JCH	NA
Psoas	input	ENCFF216BKY,ENCFF059KCL,ENCFF171PZA,ENCFF493KOY,ENCFF219ZTD	NA
Psoas	H3K27ac	ENCFF227HUK,ENCFF351KVM,ENCFF823MZG,ENCFF453FYW	NA
Psoas	H3K4me3	ENCFF893CMX,ENCFF244CGU,ENCFF844YUO,ENCFF524RDH	NA
Psoas	H3K4me1	ENCFF462GOD,ENCFF259MKU	NA
Psoas	H3K9me3	ENCFF774DNB	NA
Psoas	H3K27me3	ENCFF052EGK	NA
Right_Ventricle	input	ENCFF108OEG,ENCFF150YLW,ENCFF980SCI	NA
Right_Ventricle	H3K27ac	ENCFF141ZLN	NA
Right_Ventricle	H3K4me3	ENCFF692MKZ	NA
Right_Ventricle	H3K4me1	ENCFF243YUF,ENCFF577FEE	NA
Right_Ventricle	H3K9me3	ENCFF431DJI	NA
Right_Ventricle	H3K27me3	ENCFF985JKX	NA
Small_Bowel	input	ENCFF224FXM	NA
Small_Bowel	H3K27ac	ENCFF910WPG	NA
Small_Bowel	H3K4me3	ENCFF728JOR	NA
Small_Bowel	H3K4me1	ENCFF482UDY	NA
Small_Bowel	H3K9me3	ENCFF334RTQ	NA
Small_Bowel	H3K27me3	ENCFF105CLP	NA
Thymus	input	ENCFF043CYN	NA
Thymus	H3K27ac	ENCFF799IYC	NA
Thymus	H3K4me3	ENCFF099PUJ,ENCFF473VRR	NA
Thymus	H3K4me1	ENCFF946GFE	NA
Thymus	H3K9me3	ENCFF570SEW	NA
Thymus	H3K27me3	ENCFF286CAD	NA
GM12878	input	ENCFF000ARK,ENCFF000ARO	NA
GM12878	H3K27ac	ENCFF000ASP,ENCFF000ASU	NA
GM12878	H3K4me3	ENCFF598WCX,ENCFF791SQR,ENCFF012SGZ,ENCFF825QGB,ENCFF035KAM,ENCFF793MUN	NA
GM12878	H3K4me1	ENCFF000ATK,ENCFF000ASM	NA
GM12878	H3K9me3	ENCFF000AUP,ENCFF000AUO,ENCFF000AUK	NA
GM12878	H3K27me3	ENCFF000ASZ,ENCFF000ASW,ENCFF000ASV	NA
GM12878	CTCF	ENCFF000VUW,ENCFF000VUU	NA
HCT-116 (colorectal cancer cell line), RAD21 alleles were tagged with an AID domain and a fluorescent mClover, unsynchronized	CTCF	NA	SRR6164262,SRR6164263,SRR6164264,SRR6164265,SRR6164270,SRR6164271,SRR6164272,SRR6164273
HCT-116 (colorectal cancer cell line), RAD21 alleles were tagged with an AID domain and a fluorescent mClover, unsynchronized	H3K27ac	NA	SRR6164278
HCT-116 (colorectal cancer cell line), RAD21 alleles were tagged with an AID domain and a fluorescent mClover, unsynchronized	H3K4me3	NA	SRR6164280
HCT-116 (colorectal cancer cell line), RAD21 alleles were tagged with an AID domain and a fluorescent mClover, unsynchronized	H3K4me1	NA	SRR6164282
HCT-116 (colorectal cancer cell line), RAD21 alleles were tagged with an AID domain and a fluorescent mClover, unsynchronized	H3K27me3	NA	SRR6164286
HCT-116 (colorectal cancer cell line), RAD21 alleles were tagged with an AID domain and a fluorescent mClover, unsynchronized	H3K9me3	NA	SRR6164288
HCT-116 (colorectal cancer cell line), RAD21 alleles were tagged with an AID domain and a fluorescent mClover, unsynchronized	input	NA	SRR7467078,SRR7467079,SRR7467080,SRR7467081,SRR7467086,SRR7467087,SRR7467088,SRR7467089,SRR7467094,SRR7467096
HCT-116 (colorectal cancer cell line), RAD21 alleles were tagged with an AID domain and a fluorescent mClover, unsynchronized, 6hour auxin treat	CTCF	NA	SRR6164266,SRR6164267,SRR6164268,SRR6164269,SRR6164274,SRR6164275,SRR6164276,SRR6164277
HCT-116 (colorectal cancer cell line), RAD21 alleles were tagged with an AID domain and a fluorescent mClover, unsynchronized, 6hour auxin treat	H3K27ac	NA	SRR6164279
HCT-116 (colorectal cancer cell line), RAD21 alleles were tagged with an AID domain and a fluorescent mClover, unsynchronized, 6hour auxin treat	H3K4me3	NA	SRR6164281
HCT-116 (colorectal cancer cell line), RAD21 alleles were tagged with an AID domain and a fluorescent mClover, unsynchronized	H3K4me1	NA	SRR6164283
HCT-116 (colorectal cancer cell line), RAD21 alleles were tagged with an AID domain and a fluorescent mClover, unsynchronized	H3K27me3	NA	SRR6164287
HCT-116 (colorectal cancer cell line), RAD21 alleles were tagged with an AID domain and a fluorescent mClover, unsynchronized	H3K9me3	NA	SRR6164289
HCT-116 (colorectal cancer cell line), RAD21 alleles were tagged with an AID domain and a fluorescent mClover, unsynchronized	input	NA	SRR7467082,SRR7467083,SRR7467084,SRR7467085,SRR7467090,SRR7467091,SRR7467092,SRR7467093,SRR7467095,SRR7467097,SRR7467098
Human Hematopoietic Stem/Progenitor Cells (CD34+, CD38-)	input	NA	SRR6308421
Human Hematopoietic Stem/Progenitor Cells (CD34+, CD38-)	CTCF	NA	SRR6308417
Human Hematopoietic Stem/Progenitor Cells (CD34+, CD38-)	H3K27ac	NA	SRR6308418
Human Hematopoietic Stem/Progenitor Cells (CD34+, CD38-)	H3K27me3	NA	SRR6308419
786-O cell line (renal cancer cell line)	input	NA	SRR5461149,SRR5461150,SRR6238118
786-O cell line (renal cancer cell line)	H3K27ac	NA	SRR5461144,SRR5461145
786-O cell line (renal cancer cell line)	H3K4me1	NA	SRR5461146,SRR5461147
786-M1A cell line (renal cancer cell line)	input	NA	SRR5461141,SRR5461142,SRR6238114
786-M1A cell line (renal cancer cell line)	H3K27ac	NA	SRR5461136,SRR5461137
786-M1A cell line (renal cancer cell line)	H3K4me1	NA	SRR5461138,SRR5461139
H9 human Embryonic Stem Cell Line	IgG	NA	SRR6177932
H9 human Embryonic Stem Cell Line	CTCF	NA	SRR6177938
H9 human Embryonic Stem Cell Line	H3K27ac	NA	SRR6177967,SRR6177969
H9 human Embryonic Stem Cell Line	H3K27me3	NA	SRR6177971
H9 human Embryonic Stem Cell Line	H3K4me1	NA	SRR6177973
H9 human Embryonic Stem Cell Line	H3K4me3	NA	SRR6177975
H9 human Embryonic Stem Cell Line, Heat shock condition	IgG	NA	SRR6177933
H9 human Embryonic Stem Cell Line, Heat shock condition	CTCF	NA	SRR6177939
H9 human Embryonic Stem Cell Line, Heat shock condition	H3K27ac	NA	SRR6177968,SRR6177970
H9 human Embryonic Stem Cell Line, Heat shock condition	H3K27me3	NA	SRR6177972
H9 human Embryonic Stem Cell Line, Heat shock condition	H3K4me1	NA	SRR6177974
H9 human Embryonic Stem Cell Line, Heat shock condition	H3K4me3	NA	SRR6177976
MDM (monocyte-derived macrophages), infect active H5N1 influenza, infection time 6hour	CTCF	NA	SRR7071108,SRR7071109,SRR7071110,SRR7071111
MDM (monocyte-derived macrophages), infect active H5N1 influenza, infection time 6hour	H3K27ac	NA	SRR7071126,SRR7071127
MDM (monocyte-derived macrophages), infect active H5N1 influenza, infection time 6hour	H3K27me3	NA	SRR7071138,SRR7071139,SRR7071140,SRR7071141,SRR7071142,SRR7071143
MDM (monocyte-derived macrophages), infect active H5N1 influenza, infection time 6hour	H3K4me3	NA	SRR7071181
MDM (monocyte-derived macrophages), infect active H5N1 influenza, infection time 6hour	H3K4me9	NA	SRR7071190,SRR7071191,SRR7071192,SRR7071193,SRR7071194,SRR7071195
MDM (monocyte-derived macrophages), infect mock, infection time 6hour	input	NA	SRR7071248,SRR7071249,SRR7071250
MDM (monocyte-derived macrophages), infect mock, infection time 6hour	CTCF	NA	SRR7071104,SRR7071105,SRR7071106,SRR7071107
MDM (monocyte-derived macrophages), infect mock, infection time 6hour	H3K9me3	NA	SRR7071184,SRR7071185,SRR7071186,SRR7071187,SRR7071188,SRR7071189
MDM (monocyte-derived macrophages), infect mock, infection time 6hour	H3K4me3	NA	SRR7071180
MDM (monocyte-derived macrophages), infect mock, infection time 6hour	H3K27me3	NA	SRR7071132,SRR7071133,SRR7071134,SRR7071135,SRR7071136,SRR7071137
MDM (monocyte-derived macrophages), infect mock, infection time 6hour	H3K27ac	NA	SRR7071124,SRR7071125
MDM (monocyte-derived macrophages), infect H5N1-dNS1 influenza, infection time 6hour	CTCF	NA	SRR7071112,SRR7071113,SRR7071114,SRR7071115
MDM (monocyte-derived macrophages), infect H5N1-dNS1 influenza, infection time 6hour	H3K9me3	NA	SRR7071196,SRR7071197,SRR7071198,SRR7071199,SRR7071200,SRR7071201
MDM (monocyte-derived macrophages), infect H5N1-dNS1 influenza, infection time 6hour	H3K4me3	NA	SRR7071182
MDM (monocyte-derived macrophages), infect H5N1-dNS1 influenza, infection time 6hour	H3K27me3	NA	SRR7071144,SRR7071145,SRR7071146,SRR7071147,SRR7071148,SRR7071149
MDM (monocyte-derived macrophages), infect H5N1-dNS1 influenza, infection time 6hour	H3K27ac	NA	SRR7071128,SRR7071129
MDM (monocyte-derived macrophages), treat IFNb, 6hour	CTCF	NA	SRR7071116,SRR7071117,SRR7071118,SRR7071119
MDM (monocyte-derived macrophages), treat IFNb, 6hour	H3K27ac	NA	SRR7071130,SRR7071131
MDM (monocyte-derived macrophages), treat IFNb, 6hour	H3K27me3	NA	SRR7071150,SRR7071151,SRR7071152,SRR7071153,SRR7071154,SRR7071155
MDM (monocyte-derived macrophages), treat IFNb, 6hour	H3K9me3	NA	SRR7071202,SRR7071203,SRR7071204,SRR7071205,SRR7071206,SRR7071207
MDM (monocyte-derived macrophages), treat IFNb, 6hour	H3K4me3	NA	SRR7071183
EndoC-βH1 cells (pancreatic beta cell line)	input	NA	SRR7585378,SRR7585368
EndoC-βH1 cells (pancreatic beta cell line)	H3K27ac	NA	SRR7585369,SRR7585381
EndoC-βH1 cells (pancreatic beta cell line)	H3K27me3	NA	SRR7585380
EndoC-βH1 cells (pancreatic beta cell line)	H3K4me1	NA	SRR7585382
EndoC-βH1 cells (pancreatic beta cell line)	H3K4me3	NA	SRR7585367,SRR7585385
EndoC-βH1 cells (pancreatic beta cell line)	H3K9me3	NA	SRR7585376
EndoC-βH1 cells (pancreatic beta cell line)	CTCF	NA	SRR7585370
Naïve human embryonic stem cells, growth condition: GSKi + MEKi (2i), Lif, IGF1, FGF	input	NA	SRR5063153,SRR5063154
Naïve human embryonic stem cells, growth condition: GSKi + MEKi (2i), Lif, IGF1, FGF	H3K9me3	NA	SRR5063151,SRR5063152
Naïve human embryonic stem cells, growth condition: GSKi + MEKi (2i), Lif, IGF1, FGF	H3K4me3	NA	SRR5063149,SRR5063150
Naïve human embryonic stem cells, growth condition: GSKi + MEKi (2i), Lif, IGF1, FGF	H3K4me1	NA	SRR5063147,SRR5063148
Naïve human embryonic stem cells, growth condition: GSKi + MEKi (2i), Lif, IGF1, FGF	H3K27me3	NA	SRR5063145,SRR5063146
Naïve human embryonic stem cells, growth condition: GSKi + MEKi (2i), Lif, IGF1, FGF	H3K27ac	NA	SRR5063143,SRR5063144
HT1080 (fibrosarcoma cell line)	input	NA	SRR8181404,SRR8181406
HT1080 (fibrosarcoma cell line)	CTCF	NA	SRR8181400,SRR8181402
HT1080 (fibrosarcoma cell line), treat 3μm CBL0137(curaxin), 6hour	input	NA	SRR8181405,SRR8181407
HT1080 (fibrosarcoma cell line), treat 3μm CBL0137(curaxin), 6hour	CTCF	NA	SRR8181401,SRR8181403
ASCs (Adipose-Derived Stem Cells), 0 day of differentiation induction	input	NA	SRR7872268
ASCs (Adipose-Derived Stem Cells), 0 day of differentiation induction	H3K9me3	NA	SRR7872260,SRR7872263
ASCs (Adipose-Derived Stem Cells), 1 day of differentiation induction	input	NA	SRR7872266
ASCs (Adipose-Derived Stem Cells), 1 day of differentiation induction	H3K9me3	NA	SRR7872261,SRR7872262
ASCs (Adipose-Derived Stem Cells), 3 day of differentiation induction	input	NA	SRR7872267
ASCs (Adipose-Derived Stem Cells), 3 day of differentiation induction	H3K9me3	NA	SRR7872262,SRR7872265
HUVEC (umblical vein endothelial cells)	input	NA	SRR8126363,SRR10875512,SRR10875518
HUVEC (umblical vein endothelial cells)	H3K9me3	NA	SRR8126351,SRR8126359
HUVEC (umblical vein endothelial cells)	H3K27me3	NA	SRR10878435,SRR10878441
HUVEC (umblical vein endothelial cells)	H3K4me3	NA	SRR8126365,SRR10875520
HUVEC (umblical vein endothelial cells)	H3K27ac	NA	SRR8126367,SRR10875522
HUVEC (umblical vein endothelial cells), treated 10 ng/ml TNF-α, 1hour	input	NA	SRR10875513,SRR10875519
HUVEC (umblical vein endothelial cells), treated 10 ng/ml TNF-α, 1hour	H3K9me3	NA	SRR8126352,SRR8126360
HUVEC (umblical vein endothelial cells), treated 10 ng/ml TNF-α, 1hour	H3K27me3	NA	SRR10878436,SRR10878442
HUVEC (umblical vein endothelial cells), treated 10 ng/ml TNF-α, 1hour	H3K4me3	NA	SRR10875515,SRR10875521
HUVEC (umblical vein endothelial cells), treated 10 ng/ml TNF-α, 1hour	H3K27ac	NA	SRR10875517,SRR10875523
Nalm6 (B cell precursor leukemia cell line)	input	NA	SRR7408222
Nalm6 (B cell precursor leukemia cell line)	H3K27ac	NA	SRR7408221
RMG1 (Ovarian clear cell adenocarcinoma cell line)	input	NA	SRR7853969
RMG1 (Ovarian clear cell adenocarcinoma cell line)	H3K27ac	NA	SRR7853963
RMG1 (Ovarian clear cell adenocarcinoma cell line)	H3K4me3	NA	SRR7853965
RMG1 (Ovarian clear cell adenocarcinoma cell line), ARID1A Knock Out	input	NA	SRR7853970
RMG1 (Ovarian clear cell adenocarcinoma cell line), ARID1A Knock Out	H3K27ac	NA	SRR7853964
RMG1 (Ovarian clear cell adenocarcinoma cell line), ARID1A Knock Out	H3K4me3	NA	SRR7853966
teloHAEC (endothelial cell line)	input	NA	SRR8543050
teloHAEC (endothelial cell line)	H3K27ac	NA	SRR8543041,SRR8543042,SRR8543043
teloHAEC (endothelial cell line), TNFα treated, 4hour	input	NA	SRR8543051
teloHAEC (endothelial cell line), TNFα treated, 4hour	H3K27ac	NA	SRR8543044,SRR8543045,SRR8543046
Embryonic stem cell, Cardiomyocyte differentiation : hESCs (day 0)	input	NA	SRR7506629,SRR7506630
Embryonic stem cell, Cardiomyocyte differentiation : hESCs (day 0)	H3K27ac	NA	SRR7506569,SRR7506570
Embryonic stem cell, Cardiomyocyte differentiation : hESCs (day 0)	CTCF	NA	SRR7506641,SRR7506642
Embryonic stem cell, Cardiomyocyte differentiation : mesodermal cells (day 2)	input	NA	SRR7506631,SRR7506632
Embryonic stem cell, Cardiomyocyte differentiation : mesodermal cells (day 2)	H3K27ac	NA	SRR7506571,SRR7506572
Embryonic stem cell, Cardiomyocyte differentiation : mesodermal cells (day 2)	CTCF	NA	SRR7506643,SRR7506644
Embryonic stem cell, Cardiomyocyte differentiation : mesodermal cells (day 5)	input	NA	SRR7506633,SRR7506634
Embryonic stem cell, Cardiomyocyte differentiation : mesodermal cells (day 5)	H3K27ac	NA	SRR7506573,SRR7506574
Embryonic stem cell, Cardiomyocyte differentiation : mesodermal cells (day 5)	CTCF	NA	SRR7506645,SRR7506646
Embryonic stem cell, Cardiomyocyte differentiation : cardiac progenitors (day 7)	input	NA	SRR7506635,SRR7506636
Embryonic stem cell, Cardiomyocyte differentiation : cardiac progenitors (day 7)	H3K27ac	NA	SRR7506575,SRR7506576
Embryonic stem cell, Cardiomyocyte differentiation : cardiac progenitors (day 7)	CTCF	NA	SRR7506647,SRR7506648
Embryonic stem cell, Cardiomyocyte differentiation : primitive cardiomyocytes (day 15)	input	NA	SRR7506637,SRR7506638
Embryonic stem cell, Cardiomyocyte differentiation : primitive cardiomyocytes (day 15)	H3K27ac	NA	SRR7506577,SRR7506578
Embryonic stem cell, Cardiomyocyte differentiation : primitive cardiomyocytes (day 15)	CTCF	NA	SRR7506649,SRR7506650
Embryonic stem cell, Cardiomyocyte differentiation : ventricular cardiomyocytes (day 80)	input	NA	SRR7506639,SRR7506640
Embryonic stem cell, Cardiomyocyte differentiation : ventricular cardiomyocytes (day 80)	H3K27ac	NA	SRR7506579,SRR7506580
Embryonic stem cell, Cardiomyocyte differentiation : ventricular cardiomyocytes (day 80)	CTCF	NA	SRR7506651
Peripheral blood T cells	input	NA	SRR9822128,SRR9822129,SRR9822130,SRR9822131
Peripheral blood T cells	CTCF	NA	SRR9822126,SRR9822127
T cell acute lymphoblastic leukemia (T-ALL)	input	NA	SRR9822146,SRR9822147
T cell acute lymphoblastic leukemia (T-ALL)	CTCF	NA	SRR9822138,SRR9822139,SRR9822140,SRR9822141,SRR9822142,SRR9822143,SRR9822144,SRR9822145
Jurkat (T-ALL cell lines), 1μM DMSO treat every 12h for 72h	input	NA	SRR9822154,SRR9822155
Jurkat (T-ALL cell lines), 1μM DMSO treat every 12h for 72h	CTCF	NA	SRR9822148,SRR9822149,SRR9822150,SRR9822151,SRR9822152,SRR9822153
CUTLL1 (T-ALL cell lines), 1μM DMSO treat every 12h for 72h treat, Arima	input	NA	SRR9822161,SRR9822162
CUTLL1 (T-ALL cell lines), 1μM DMSO treat every 12h for 72h treat, Arima	CTCF	NA	SRR9822156,SRR9822157,SRR9822158,SRR9822159,SRR9822160
CUTLL1 (T-ALL cell lines), 1μM DMSO treat every 12h for 72h treat, Arima	H3K27ac	NA	SRR9822168,SRR9822169,SRR9822170,SRR9822171,SRR9822172,SRR9822173,SRR9822174,SRR9822175,SRR9822176,SRR9822177
CUTLL1 (T-ALL cell lines), 1μM γSI treat every 12 h for 72 h	input	NA	SRR9822166,SRR9822167
CUTLL1 (T-ALL cell lines), 1μM γSI treat every 12 h for 72 h	CTCF	NA	SRR9822163,SRR9822164,SRR9822165
CUTLL1 (T-ALL cell lines), 1μM γSI treat every 12 h for 72 h	H3K27ac	NA	SRR9822178,SRR9822179
293TRex-Flag-BRD4-NUT-HA, non-treat	input	NA	SRR9334569,SRR9334570,SRR9334571,SRR9334572,SRR9334573,SRR9334574,SRR9334575,SRR9334576
293TRex-Flag-BRD4-NUT-HA, non-treat	H3K27ac	NA	SRR9334649,SRR9334650,SRR9334651,SRR9334652,SRR9334653,SRR9334654,SRR9334655,SRR9334656
293TRex-Flag-BRD4-NUT-HA, treat 1 µg/mL tetracycline for 8 hours	input	NA	SRR9334657,SRR9334658,SRR9334659,SRR9334660,SRR9334661,SRR9334662,SRR9334663,SRR9334664
293TRex-Flag-BRD4-NUT-HA, treat 1 µg/mL tetracycline for 8 hours	H3K27ac	NA	SRR9334577,SRR9334578,SRR9334579,SRR9334580,SRR9334581,SRR9334582,SRR9334583,SRR9334584
TC-797 (NUT carcinoma), DMSO treat	input	NA	SRR9334681,SRR9334682,SRR9334683,SRR9334684,SRR9334685,SRR9334686,SRR9334687,SRR9334688,SRR9334689,SRR9334690,SRR9334691,SRR9334692,SRR10325908,SRR10325909
TC-797 (NUT carcinoma), DMSO treat	H3K27ac	NA	SRR9334601,SRR9334602,SRR9334603,SRR9334604,SRR9334605,SRR9334606,SRR9334607,SRR9334608,SRR10325906,SRR10325907
TC-797 (NUT carcinoma), treat 100 nM MZ1 for 4 hours	input	NA	SRR9334693,SRR9334694,SRR9334695,SRR9334696,SRR9334697,SRR9334698,SRR9334699,SRR9334670
TC-797 (NUT carcinoma), treat 100 nM MZ1 for 4 hours	H3K27ac	NA	SRR9334609,SRR9334610,SRR9334611,SRR9334612,SRR9334613,SRR9334614,SRR9334615,SRR9334616
TC-797 (NUT carcinoma), treat 100 nM MZ1 for 4 hours, washed three times with PBS and return to normal media for 24 hours	input	NA	SRR9334701,SRR9334702,SRR9334703,SRR9334704,SRR9334705,SRR9334706,SRR9334707,SRR9334708,SRR9334709,SRR9334710,SRR9334711,SRR9334712
TC-797 (NUT carcinoma), treat 100 nM MZ1 for 4 hours, washed three times with PBS and return to normal media for 24 hours	H3K27ac	NA	SRR9334617,SRR9334618,SRR9334619,SRR9334620,SRR9334621,SRR9334622,SRR9334623,SRR9334624
TC-797 (NUT carcinoma), treat 500 nM TPL for 4 hours	input	NA	SRR10325912,SRR10325913
TC-797 (NUT carcinoma), treat 500 nM TPL for 4 hours	H3K27ac	NA	SRR10325910,SRR10325911
IMR90 (Lung fibroblast-derived myoblast), control vector	input	NA	SRR9674388
IMR90 (Lung fibroblast-derived myoblast), control vector	H3K27ac	NA	SRR9674387
T2000877 (gastric cancer cell line), CCNE1-rearranged gastric cancer cell line	input	NA	SRR7753914
T2000877 (gastric cancer cell line), CCNE1-rearranged gastric cancer cell line	H3K27ac	NA	SRR7753913
T990275 (gastric cancer cell line), CCNE1-rearranged gastric cancer cell line	input	NA	SRR7629225
T990275 (gastric cancer cell line), CCNE1-rearranged gastric cancer cell line	H3K27ac	NA	SRR7629224
RAMOS (Human Caucasian Burkitt′s lymphoma)	input	NA	SRR10382590
RAMOS (Human Caucasian Burkitt′s lymphoma)	H3K27ac	NA	SRR10382586
MCF-7 (endocrine-sensitive breast cancer cells), Tamoxifen-resistant (TAMR) cell	input	NA	SRR7707705
MCF-7 (endocrine-sensitive breast cancer cells), Tamoxifen-resistant (TAMR) cell	H3K27ac	NA	SRR7707701
MCF-7 (endocrine-sensitive breast cancer cells), Tamoxifen-resistant (TAMR) cell	H3K27me3	NA	SRR7707700
MCF-7 (endocrine-sensitive breast cancer cells), Tamoxifen-resistant (TAMR) cell	H3K4me1	NA	SRR7707698
MCF-7 (endocrine-sensitive breast cancer cells), Tamoxifen-resistant (TAMR) cell	H3K4me3	NA	SRR7707696
MCF-7 (endocrine-sensitive breast cancer cells), Tamoxifen-resistant (TAMR) cell	CTCF	NA	SRR7707703
MCF-7 (endocrine-sensitive breast cancer cells), Fulvestrant-resistant cell	input	NA	SRR7707706
MCF-7 (endocrine-sensitive breast cancer cells), Fulvestrant-resistant cell	H3K27ac	NA	SRR7707702
MCF-7 (endocrine-sensitive breast cancer cells), Fulvestrant-resistant cell	H3K4me1	NA	SRR7707699
MCF-7 (endocrine-sensitive breast cancer cells), Fulvestrant-resistant cell	H3K4me3	NA	SRR7707697
MCF-7 (endocrine-sensitive breast cancer cells), Fulvestrant-resistant cell	CTCF	NA	SRR7707704
WI38_RAF (WI-38hTERT/GFP-RAF1-ER), uninduced	input	NA	SRR8955356,SRR8955357
WI38_RAF (WI-38hTERT/GFP-RAF1-ER), uninduced	H3K4me3	NA	SRR8955358,SRR8955359
WI38_RAF (WI-38hTERT/GFP-RAF1-ER), uninduced	H3K9me3	NA	SRR8955360,SRR8955361
WI38_RAF (WI-38hTERT/GFP-RAF1-ER), uninduced	H3K27me3	NA	SRR8955362,SRR8955363
WI38_RAF (WI-38hTERT/GFP-RAF1-ER), Oncogene induces senescence day2	input	NA	SRR8955364,SRR8955365
WI38_RAF (WI-38hTERT/GFP-RAF1-ER), Oncogene induces senescence day2	H3K4me3	NA	SRR8955366,SRR8955367
WI38_RAF (WI-38hTERT/GFP-RAF1-ER), Oncogene induces senescence day2	H3K9me3	NA	SRR8955368,SRR8955369
WI38_RAF (WI-38hTERT/GFP-RAF1-ER), Oncogene induces senescence day2	H3K27me3	NA	SRR8955370,SRR8955371
WI38_RAF (WI-38hTERT/GFP-RAF1-ER), Oncogene induces senescence day6	input	NA	SRR8955372,SRR8955373
WI38_RAF (WI-38hTERT/GFP-RAF1-ER), Oncogene induces senescence day6	H3K4me3	NA	SRR8955374,SRR8955375
WI38_RAF (WI-38hTERT/GFP-RAF1-ER), Oncogene induces senescence day6	H3K9me3	NA	SRR8955376,SRR8955377
WI38_RAF (WI-38hTERT/GFP-RAF1-ER), Oncogene induces senescence day6	H3K27me3	NA	SRR8955378,SRR8955379
WI38_RAF (WI-38hTERT/GFP-RAF1-ER), Oncogene induces senescence day10	input	NA	SRR8955380,SRR8955381
WI38_RAF (WI-38hTERT/GFP-RAF1-ER), Oncogene induces senescence day10	H3K4me3	NA	SRR8955382,SRR8955383
WI38_RAF (WI-38hTERT/GFP-RAF1-ER), Oncogene induces senescence day10	H3K9me3	NA	SRR8955384,SRR8955385
WI38_RAF (WI-38hTERT/GFP-RAF1-ER), Oncogene induces senescence day10	H3K27me3	NA	SRR8955386,SRR8955387
